# Supplementary material for: Syntactic mixing across generations in an environment of community-wide bilingualism
Source: Front Psychol. 2015 Feb 17;6:82. doi: 10.3389/fpsyg.2015.00082 (PMC4330703; doi:10.3389/fpsyg.2015.00082)
Supplement: Supplementary file 1 [file DataSheet1.ZIP]

Archive with 10 entries (7 files):
- SOM/
- SOM/chintang.data.Rdata
- __MACOSX/
- __MACOSX/SOM/
- __MACOSX/SOM/._chintang.data.Rdata
- SOM/chintang.mixing.R
- __MACOSX/SOM/._chintang.mixing.R
- SOM/extreme.cases.in.model1old.data.csv
- __MACOSX/SOM/._extreme.cases.in.model1old.data.csv
- __MACOSX/._SOM
