# Supplementary material for: Syntactic mixing across generations in an environment of community-wide bilingualism
Source: Front Psychol. 2015 Feb 17;6:82. doi: 10.3389/fpsyg.2015.00082 (PMC4330703; doi:10.3389/fpsyg.2015.00082)
Supplement: Supplementary file 1 [file DataSheet1.ZIP › SOM/chintang.mixing.R]

# Script for producing the graphs and stat reports in Stoll et al. 2014, ‘Syntactic mixing across generations in a Chintang/Nepali bilingual environment’

# WARNING: the script takes very long, depending on processors, because of GLMM fitting and breakpoint optimization routines (will be cached, so re-running the script is faster)

# setwd('~/Dropbox/ctn.code.mixing/revised/SOM/')

# Data
load('chintang.data.Rdata')

library(scales)
library(reshape2)
library(ggplot2)
library(dplyr)
library(vcd)
library(tidyr)
library(lme4)
library(gam)
library(influence.ME)
library(gridExtra)

##########################################################
# ---------- Set up for plots ---------
#  To adjust the font sizes and the basic color themes, look in the theming section
#  To adjust the default plot width, change the first statement in the produce.plot() function

# delete all old plots
system('rm ../plots/*')

# ----------- Theming  --------------
# setup the common theme
common_theme <- 
	# take the black and white theme 
	theme_bw() +
	# the common base font size
	theme(text = element_text(family = 'Times', size=10))
	
theme_set(common_theme)
	
# set the default fill and line colors (we set them the same for our purpose)
# we use a colorblind-friendly palette from
# http://jfly.iam.u-tokyo.ac.jp/color/
# substitute black with gray
cbPalette <- c("#999999", "#E69F00", "#56B4E9", "#009E73", "#F0E442", "#0072B2", "#D55E00", "#CC79A7")
	
# scale_colour_discrete <- function(...) scale_colour_manual(values=cbPalette, ...)
scale_fill_discrete <- function(...) scale_fill_manual(values=cbPalette, ...)	
	
# ----------- Plotting function  --------------
# the plotting function, which takes a plotting expression and outputs it to a pdf
# it will also save all the plotting data to a data frame
#
# if the width is NA, take the default width (encoded in the function)
produce.plot <- function(filename, width, height, expr, save.env = FALSE) 
{
	# default plot width is set to 7 inches
	if(is.na(width)) width <- 7
	
	# fix the file name
	if(!grepl('\\.pdf$', filename)) filename <- paste0(filename, '.pdf')	
	
	# create the output directory
	dir.create('../plots', showWarnings = FALSE)
		
	# make a pdf device (we use cairo_pdf which is nice to unicode)
	cairo_pdf(file.path('../plots', filename), width, height)
	env = new.env()
	print(eval(substitute(expr), env))
	dev.off()
	
	# save the environment if asked for
	if(save.env)
	{
		name <- make.names(gsub('\\.pdf$', '', filename))
		
		# fix the name 'dd
		if (!is.null(env$dd))
		{
			env[[name]] <- env$dd
			rm('dd', envir = env)
		}
	
		save(list = ls(envir = env), envir = env, file = file.path('../plots', paste0(name, '.Rdata')))
	}	
}
####################################################################

############ Contact situation and types of code-switching #########

# ----------- PoS analysis of nepali insertions   --------------
inserted.words <-
 mixing.data.by.word %>%
 # we are intrested in Nepali inserts
 filter(word.code != 'C') %>%
 # make sure that we are ONLY taking records which are not nepali-only
 semi_join(filter(mixing.data.by.record, !nepali.only), by='ref') %>%
 dplyr::select(ref, word.id, ps, word.code) %>%
 # collapse the ps tags a bit, clean the garbage
 mutate(
	 # take over some ps tags
	 PoS = ifelse(ps %in% c('n', 'gm', 'interj', 'adv', 'pro', 'adj', 'num', 'vi', 'vt'), ps, NA)
 ) %>%
 # and remove all words with weird PoS tags...
 filter(!is.na(PoS))
  
# Proportion of Chintang-free Nepali insertions across parts of speech, collapsing over intransitive ('vi') and transitive ('vt') verbs
inserted.words$PoS.simpler <- ifelse(inserted.words$PoS  %in% c('vi', 'vt'), 'v', inserted.words$PoS)
round(prop.table(xtabs(~ word.code + PoS.simpler, inserted.words),2),2)

############ Section Data and Coding ###############################

# -------- Descriptives -----------------

# number or records (utterances)
length(mixing.data.by.record$ref)
# number of words
length(mixing.data.by.word$word.id)
# number of speakers, grand total
length(unique(mixing.metadata$code))
# age range in yaers
range(mixing.metadata$age.in.years)


# --------- Plot data overview ----------
produce.plot('mosaicplot-data-overview', 7, 3, {
	# take all data
	inner_join(mixing.data.by.record, mixing.metadata)  %>%
	# we operate per age bracket
	group_by(age.group, length.class)  %>% 
	summarise(n.records=n()) -> dd

	# tabulate:
	overview.tab <- xtabs(n.records ~ age.group + length.class, dd)
	# finally, plot it
	mosaic(overview.tab,
		shade=F,
		split_vertical=c(T,F),
		keep_aspect_ratio=F,
		set_labels=list(
			age.group=c('\npre-schoolers\n< 7 years','school\nchildren\n [7,12)','adoles-\ncents\n[12,20)','\nadults\n\u2265 20 years'), 
			length.class=c('1','2', '>2')),
		varnames=c(F,T),
		set_varnames=c('',length.class='Length of utterance in words'),
		rot_labels=c(0,0),
		tl_labels=c(F,T),
		offset_labels=c(.8,0),
		margins=c(1,1,2.5,2),
		# labeling = labeling_values,
		labeling_args=list(gp_labels=gpar(cex=.8, lineheight=1, fontfamily="Times"),
			gp_varnames=gpar(cex=.8, lineheight=1, fontfamily="Times")),
		spacing=spacing_increase(start = unit(0.1, 'lines'), rate=1),
		pop=F
	)
	labeling_cells(text=formatC(overview.tab,format='d', big.mark=','), 
		gp_text=gpar(cex=0.7, fontfamily="Times"), 
		clip_cells=F)(overview.tab)
})

############ Section Results ###############################

# ----------- Proportion mixing --------------

# prepare the data by joining record data with the metadata
mixing.data <- inner_join(mixing.data.by.record, mixing.metadata)

# proportion Nepali insertions across all data
mixing.data  %>% summarize(mean(n.stems.nonstrict.nepali/n.words))

# proportion data per length
round(prop.table(table(mixing.data$n.words)),2)

# proportion data above 4, adults
mixing.data %>% mutate(very.long=ifelse(n.words>4,'long','short')) %>% filter(age.group %in% 'adults') %>% with(., round(prop.table(table(very.long)),2))

# proportion data above 4, pre-schoolers
mixing.data %>% mutate(very.long=ifelse(n.words>4,'long','short')) %>% filter(age.group %in% 'pre-schoolers') %>% with(., round(prop.table(table(very.long)),2))

# per length class, three-way breakdown:
mixing.data  %>% 
# group
group_by(length.class) %>%
# sum up proportions per group:
summarize(
	# the mean proportion of borrowing
	prop.nepali =  mean(n.stems.nonstrict.nepali/n.words)
)

# with a four-way breakdown of utterance length:
mixing.data  %>% 
# group
group_by(length.class4) %>%
# sum up proportions per group:
summarize(
	# the mean proportion of borrowing
	prop.nepali =  mean(n.stems.nonstrict.nepali/n.words)
)

# ---------- Proportion mixing over age, controling for length class ----

# ---------- Modeling -------

# Mixing per record:

mixing.data  %>% mutate(prop.nepali = n.stems.nonstrict.nepali/n.words) -> dta

# Interaction between length class and age:

model.all.full <- lmer(prop.nepali ~  n.words * age.in.years + (1|code) + (1|session), dta, REML=F)
model.all.add <- lmer(prop.nepali ~  n.words + age.in.years + (1|code) + (1|session), dta, REML=F)
anova(model.all.add, model.all.full)
	# Data: dta
	# Models:
	# model.all.add: prop.nepali ~ n.words + age.in.years + (1 | code) + (1 | session)
	# model.all.full: prop.nepali ~ n.words * age.in.years + (1 | code) + (1 | session)
	#                Df    AIC    BIC  logLik deviance Chisq Chi Df Pr(>Chisq)
	# model.all.add   6 219058 219121 -109523   219046
	# model.all.full  7 219040 219113 -109513   219026 20.25      1  6.796e-06 ***
	# ---
	# Signif. codes:  0 ‘***’ 0.001 ‘**’ 0.01 ‘*’ 0.05 ‘.’ 0.1 ‘ ’ 1

# Factorial analysis, coupled with breakpoint (spline) regression:
#
# We assume exactly one breakpoint because that is how the loess graphs suggest it and that is what we expect from theory (a decrease of proportions until a certain age: young if it's development, older if it's trans-generational/diachronic). We find the best breakpoint by minimizing the deviance of age models (using the 'optimize' function), for each utterance length class. 

# Since the this takes a very long time, we cache the results and run the script only if the cache doesn't exist yet:

if(!file.exists('bp.analyses.cache.rData')) {

# for length.class '1' we need a logistic regression (although a gaussian model fits just as well in fact and has very similar results)
mixing.data.1 <- filter(dta, length.class == 1)

	deviance.per.bp <- function(bp)
	{
	# wrapper for mixed effects model with variable break point
	# Code adapted from http://stats.stackexchange.com/questions/19772/estimating-the-break-point-in-a-broken-stick-piecewise-linear-model-with-rando
	# breakpoint regression, using Baayen's code (Chapter 6.4) -- the code on the stackexchange page (with a breakpoint transformation of x) has exactly the same results but flips the sign of coefficients for x<bp.
	# b1 <- function(x, bp) ifelse(x < bp, bp - x, 0)
	# b2 <- function(x, bp) ifelse(x < bp, 0, x - bp)
	mixing.data.1  %>% mutate(shifted.age=age.in.years-bp, past.bp=shifted.age>0) -> dta.1
	mod <- glmer(prop.nepali ~ shifted.age:past.bp + (1|code) + (1|session), data=dta.1, family=binomial)
	#mod <- glmer(prop.nepali ~ b1(age.in.years,bp) + b2(age.in.years,bp) + (1|code) + (1|session), data=mixing.data.1, family=binomial)
	deviance(mod)
	}

# The following code takes very long!
(bp.1 <- optimize(deviance.per.bp, interval=c(2,60))$minimum) # within a reasonable age range
	# [1] 24.99998

# fit model with this breakpoint:
mixing.data.1  %>% mutate(shifted.age=age.in.years-bp.1, past.bp=shifted.age>0) -> dta.1
with.bp.1 <- glmer(prop.nepali ~ shifted.age:past.bp + (1|code) + (1|session), dta.1, family=binomial)
no.bp.1 <- glmer(prop.nepali ~ shifted.age + (1|code) + (1|session), dta.1, REML=F)
anova(no.bp.1, with.bp.1)
	# Data: dta.1
	# Models:
	# no.bp: prop.nepali ~ shifted.age + (1 | code) + (1 | session)
	# with.bp: prop.nepali ~ shifted.age:past.bp + (1 | code) + (1 | session)
	#         Df    AIC    BIC logLik deviance  Chisq Chi Df Pr(>Chisq)
	# no.bp    5 119415 119461 -59702   119405
	# with.bp  5 113883 113930 -56937   113873 5531.2      0  < 2.2e-16 ***
	# ---
	# Signif. codes:  0 ‘***’ 0.001 ‘**’ 0.01 ‘*’ 0.05 ‘.’ 0.1 ‘ ’ 1

fixef(with.bp.1)
	# (Intercept) shifted.age:past.bpFALSE  shifted.age:past.bpTRUE
	# -0.38063179              -0.00343221               0.01169810

confint(with.bp.1, method='Wald')
	#                                 2.5 %       97.5 %
	# (Intercept)              -0.532368712 -0.228894866
	# shifted.age:past.bpFALSE -0.013224460  0.006360041
	# shifted.age:past.bpTRUE   0.003788305  0.019607903


# for longer utterances we assume normality
lapply(c('2', '2+'), function(lc)
{
	mixing.data.2 <- filter(dta, length.class == lc)

	deviance.per.bp <- function(bp)
	{
	mixing.data.2  %>% mutate(shifted.age=age.in.years-bp, past.bp=shifted.age>0) -> dta2
	mod <- lmer(prop.nepali ~ shifted.age:past.bp + (1|code) + (1|session), data=dta2, REML=F)
	deviance(mod)
	}
	bp <- optimize(deviance.per.bp, interval=c(2,60))$minimum # within a reasonable age range
	cat('\n--------------\nBest breakpoint for length class \'', lc, '\':\n', sep="")
	print(bp)
	cat('Fit models with this breakpoint:\n')
	mixing.data.2  %>% mutate(shifted.age=age.in.years-bp, past.bp=shifted.age>0) -> dta2
	with.bp <- lmer(prop.nepali ~ shifted.age:past.bp + (1|code) + (1|session), dta2, REML=F)
	no.bp <- lmer(prop.nepali ~ shifted.age + (1|code) + (1|session), dta2, REML=F)
	# alternative:
	# with.bp <- lmer(prop.nepali ~ b1(age.in.years, bp) + b2(age.in.years, bp) + (1|code) + (1|session), dta2, REML=F)
	# no.bp <- lmer(prop.nepali ~ age.in.years + (1|code) + (1|session), dta2, REML=F)
	cat('Fixed effects estimates:\n')
	print(fixef(with.bp))
	print(confint(with.bp, method='Wald'))
	a = anova(no.bp, with.bp)
	cat('Analysis of Deviance:\n')
	print(a)
	return(list(bp=bp, bp.model=with.bp))
}) -> bp.models.2
save(list=c('bp.models.2','with.bp.1', 'bp.1'), file='bp.analyses.cache.rData')
} else
{ load('bp.analyses.cache.rData') 
}
	# --------------
	# Best breakpoint for length class '2':
	# [1] 6.744741
	# Fit models with this breakpoint:
	# Fixed effects estimates:
	#              (Intercept) shifted.age:past.bpFALSE  shifted.age:past.bpTRUE
	#             0.2945912143            -0.0133072636            -0.0006314941
	#                                 2.5 %        97.5 %
	# (Intercept)               0.273356644  0.3158257845
	# shifted.age:past.bpFALSE -0.020556373 -0.0060581537
	# shifted.age:past.bpTRUE  -0.001383591  0.0001206027
	# Analysis of Deviance:
	# Data: dta3
	# Models:
	# no.bp: prop.nepali ~ shifted.age + (1 | code) + (1 | session)
	# with.bp: prop.nepali ~ shifted.age:past.bp + (1 | code) + (1 | session)
	#         Df   AIC   BIC logLik deviance  Chisq Chi Df Pr(>Chisq)
	# no.bp    5 45990 46036 -22990    45980
	# with.bp  6 45983 46037 -22985    45971 9.7151      1   0.001828 **
	# ---
	# Signif. codes:  0 ‘***’ 0.001 ‘**’ 0.01 ‘*’ 0.05 ‘.’ 0.1 ‘ ’ 1
	#
	# --------------
	# Best breakpoint for length class '2+':
	# [1] 5.491722
	# Fit models with this breakpoint:
	# Fixed effects estimates:
	#              (Intercept) shifted.age:past.bpFALSE  shifted.age:past.bpTRUE
	#             0.2788169453            -0.0136187388            -0.0003529169
	#                                 2.5 %        97.5 %
	# (Intercept)               0.264890288  0.2927436023
	# shifted.age:past.bpFALSE -0.020247746 -0.0069897317
	# shifted.age:past.bpTRUE  -0.000824148  0.0001183143
	# Analysis of Deviance:
	# Data: dta3
	# Models:
	# no.bp: prop.nepali ~ shifted.age + (1 | code) + (1 | session)
	# with.bp: prop.nepali ~ shifted.age:past.bp + (1 | code) + (1 | session)
	#         Df   AIC   BIC  logLik deviance  Chisq Chi Df Pr(>Chisq)
	# no.bp    5 13841 13888 -6915.3    13831
	# with.bp  6 13830 13887 -6909.0    13818 12.668      1   0.000372 ***
	# ---
	# Signif. codes:  0 ‘***’ 0.001 ‘**’ 0.01 ‘*’ 0.05 ‘.’ 0.1 ‘ ’ 1

# -----------------------
# Modeling within each length class and each age group

mixing.data.1.young <- filter(dta, length.class == 1 & age.in.years < bp.1)
model.1.young.age <- glmer(prop.nepali ~ age.in.years + (1|code) + (1|session), mixing.data.1.young, family=binomial)
model.1.young.null <- glmer(prop.nepali ~ 1 + (1|code) + (1|session), mixing.data.1.young, family=binomial) 
anova(model.1.young.null, model.1.young.age)
	# Data: mixing.data.1.young
	# Models:
	# model.1.young.null: prop.nepali ~ 1 + (1 | code) + (1 | session)
	# model.1.young.age: prop.nepali ~ age.in.years + (1 | code) + (1 | session)
	#                    Df   AIC   BIC logLik deviance  Chisq Chi Df Pr(>Chisq)
	# model.1.young.null  3 83348 83375 -41671    83342
	# model.1.young.age   4 83350 83386 -41671    83342 0.2171      1     0.6412

mixing.data.1.old <- filter(dta, length.class == 1 & age.in.years>= bp.1)
model.1.old.age <- glmer(prop.nepali ~ age.in.years + (1|code) + (1|session), mixing.data.1.old, family=binomial)
model.1.old.null <- glmer(prop.nepali ~ 1 + (1|code) + (1|session), mixing.data.1.old, family=binomial) 
anova(model.1.old.null, model.1.old.age)
	# Data: mixing.data.1.old
	# Models:
	# model.1.old.null: prop.nepali ~ 1 + (1 | code) + (1 | session)
	# model.1.old.age: prop.nepali ~ age.in.years + (1 | code) + (1 | session)
	#                  Df   AIC   BIC logLik deviance  Chisq Chi Df Pr(>Chisq)
	# model.1.old.null  3 30388 30412 -15191    30382
	# model.1.old.age   4 30385 30417 -15189    30377 4.6565      1    0.03094 *
	# ---
	# Signif. codes:  0 ‘***’ 0.001 ‘**’ 0.01 ‘*’ 0.05 ‘.’ 0.1 ‘ ’ 1
fixef(model.1.old.age)
	# (Intercept) age.in.years
	# -0.69544831   0.01149479
	# upwards!

# Check whether this is caused by overly influential single datapoints (as suggested by the plot below):
# We use the influence function from library('influence.ME'). Since it takes a long time, we cache the results and run the code only if the cache doesn't exist yet:

if (!file.exists('model.1.old.infl.cache.rData')) {
model.1.old.infl <- influence(model.1.old.age, 'code')
save(model.1.old.infl, file='model.1.old.infl.cache.rData')
} else
{ load('model.1.old.infl.cache.rData')
}

# plot(model.1.old.infl, which='cook', sort=T, cutoff=4/length(unique(mixing.data.1.old$code)), scales=list(y=list(cex=.4)))

model.1.old.infl.cd <- cooks.distance(model.1.old.infl, sort=T)
# tail(model.1.old.infl.cd)

# inspect the most extremely influential case:
above.threshold <- names(subset(model.1.old.infl.cd, model.1.old.infl.cd>4/length(unique(mixing.data.1.old$code)))[,1])
# unique(subset(mixing.data.1[order(mixing.data.1$age.in.years),], code %in% above.threshold, c('code','session', 'age.in.years')))

# number of speakers:
length(above.threshold)
# in % of all in this data set:
length(unique(mixing.data.1.old$code))
length(above.threshold)/length(unique(mixing.data.1.old$code))

# number of sessions:
length(unique(mixing.data.1.old$session[mixing.data.1.old$code %in% above.threshold]))
length(unique(mixing.data.1.old$session))

# amount of data in n records
nrow(subset(mixing.data.1.old, code %in% above.threshold))
# in %:
nrow(subset(mixing.data.1.old, code %in% above.threshold))/nrow(mixing.data.1.old)

# shape information so we can retrieve it in the original data:
above.threshold.df <- subset(mixing.data.1.old, code %in% above.threshold, c('code','session', 'prop.nepali')) %>%
	mutate(speaker.session.id=paste(code,session, sep='.')) %>%  
	group_by(speaker.session.id) %>%   
	summarize(prop.nepali.mean=mean(prop.nepali))  %>% 
	do(inner_join(., mixing.metadata)) %>% 
	arrange(prop.nepali.mean)

# save(above.threshold.df, file='above.threshold.df.rData')

# inspect details in 
# extreme.cases.in.model1old.data.csv
# (generated from original data via script inspect.extreme.cases.in.model1old.R)

# strongly dominated by single discourse interjections for correction/repetition requests, agreement or disagreement:
# "ã"     "abo"   "ani"   "ãʔ"    "e"     "hã"    "haina" "hoina" "hou"   "hũ"    "khoi"  "koni"  "la"   
# "lo"    "loʔ"   "ũ"     "ũ"     "um"    "ũm"    "um~"   "umʔ"  

# refit without cases above.threshold
mixing.data.1.old.r <- filter(dta, length.class == 1 & age.in.years>= bp.1 & !code %in% above.threshold)
model.1.old.age.r <- glmer(prop.nepali ~ age.in.years + (1|code) + (1|session), mixing.data.1.old.r, family=binomial)
model.1.old.null.r <- glmer(prop.nepali ~ 1 + (1|code) + (1|session), mixing.data.1.old.r, family=binomial) 
anova(model.1.old.null.r, model.1.old.age.r)
	# Data: mixing.data.1.old.r
	# Models:
	# model.1.old.null.r: prop.nepali ~ 1 + (1 | code) + (1 | session)
	# model.1.old.age.r: prop.nepali ~ age.in.years + (1 | code) + (1 | session)
	#                    Df   AIC   BIC logLik deviance  Chisq Chi Df Pr(>Chisq)
	# model.1.old.null.r  3 29768 29792 -14881    29762
	# model.1.old.age.r   4 29770 29802 -14881    29762 0.2805      1     0.5964

mixing.data.2.young <- filter(dta, length.class == 2 & age.in.years < bp.models.2[[1]]$bp)
model.2.young.age <- lmer(prop.nepali ~ age.in.years + (1|code) + (1|session), mixing.data.2.young, REML=F)
model.2.young.null <- lmer(prop.nepali ~ 1 + (1|code) + (1|session), mixing.data.2.young, REML=F) 
anova(model.2.young.null, model.2.young.age)
	# Data: mixing.data.2.young
	# Models:
	# model.2.young.null: prop.nepali ~ 1 + (1 | code) + (1 | session)
	# model.2.young.age: prop.nepali ~ age.in.years + (1 | code) + (1 | session)
	#                    Df   AIC   BIC logLik deviance  Chisq Chi Df Pr(>Chisq)
	# model.2.young.null  4 25843 25877 -12918    25835
	# model.2.young.age   5 25838 25880 -12914    25828 6.8568      1    0.00883 **
	# ---
	# Signif. codes:  0 ‘***’ 0.001 ‘**’ 0.01 ‘*’ 0.05 ‘.’ 0.1 ‘ ’ 1
fixef(model.2.young.age)
	# (Intercept) age.in.years
	#  0.38529103  -0.01583485

mixing.data.2.old <- filter(dta, length.class == 2 & age.in.years>= bp.models.2[[1]]$bp)
model.2.old.age <- lmer(prop.nepali ~ age.in.years + (1|code) + (1|session), mixing.data.2.old, REML=F)
model.2.old.null <- lmer(prop.nepali ~ 1 + (1|code) + (1|session), mixing.data.2.old, REML=F) 
anova(model.2.old.null, model.2.old.age)
	# Data: mixing.data.2.old
	# Models:
	# model.2.old.null: prop.nepali ~ 1 + (1 | code) + (1 | session)
	# model.2.old.age: prop.nepali ~ age.in.years + (1 | code) + (1 | session)
	#                  Df   AIC   BIC  logLik deviance  Chisq Chi Df Pr(>Chisq)
	# model.2.old.null  4 19554 19588 -9773.1    19546
	# model.2.old.age   5 19554 19596 -9772.1    19544 2.0687      1     0.1504

mixing.data.2plus.young <- filter(dta, length.class  %in%  '2+' & age.in.years<bp.models.2[[2]]$bp)
model.2plus.young.age <- lmer(prop.nepali ~ age.in.years + (1|code) + (1|session), mixing.data.2plus.young, REML=F)
model.2plus.young.null <- lmer(prop.nepali ~ 1 + (1|code) + (1|session), mixing.data.2plus.young, REML=F) 
anova(model.2plus.young.null, model.2plus.young.age)
	# Data: mixing.data.2plus.young
	# Models:
	# model.2plus.young.null: prop.nepali ~ 1 + (1 | code) + (1 | session)
	# model.2plus.young.age: prop.nepali ~ age.in.years + (1 | code) + (1 | session)
	#                        Df   AIC   BIC  logLik deviance  Chisq Chi Df Pr(>Chisq)
	# model.2plus.young.null  4 10016 10049 -5004.1    10008
	# model.2plus.young.age   5 10011 10052 -5000.3    10001 7.4924      1   0.006196 **
	# ---
	# Signif. codes:  0 ‘***’ 0.001 ‘**’ 0.01 ‘*’ 0.05 ‘.’ 0.1 ‘ ’ 1
fixef(model.2plus.young.age)
	# (Intercept) age.in.years
	#  0.37630917  -0.02025456

mixing.data.2plus.old <- filter(dta, length.class  %in%  '2+' & age.in.years>=bp.models.2[[2]]$bp)
model.2plus.old.age <- lmer(prop.nepali ~ age.in.years + (1|code) + (1|session), mixing.data.2plus.old, REML=F)
model.2plus.old.null <- lmer(prop.nepali ~ 1 + (1|code) + (1|session), mixing.data.2plus.old, REML=F) 
anova(model.2plus.old.null, model.2plus.old.age)
	# Data: mixing.data.2plus.old
	# Models:
	# model.2plus.old.null: prop.nepali ~ 1 + (1 | code) + (1 | session)
	# model.2plus.old.age: prop.nepali ~ age.in.years + (1 | code) + (1 | session)
	#                      Df    AIC    BIC  logLik deviance  Chisq Chi Df Pr(>Chisq)
	# model.2plus.old.null  4 2102.0 2138.7 -1047.0   2094.0
	# model.2plus.old.age   5 2100.6 2146.5 -1045.3   2090.6 3.3893      1    0.06562 .
	# ---
	# Signif. codes:  0 ‘***’ 0.001 ‘**’ 0.01 ‘*’ 0.05 ‘.’ 0.1 ‘ ’ 1


# ----------- Plotting -------  
produce.plot('proportion-mixing-by-record-length', 7, 4, {
	# for plotting we need to aggregate the proportion of mixing by age and length class:
	mixing.data %>%
	group_by(age.in.years, length.class) %>%
	summarize(
		# the mean proportion of borrowing
		prop.nepali =  mean(n.stems.nonstrict.nepali/n.words),
		n.data = n()
	) %>%
	ungroup  %>%
	mutate(
		# make the length class more reader-friendly
		length.class = paste('Utterance length in words =', length.class),
		length.class = gsub('= 2\\+', '> 2', length.class),
		length.class = factor(length.class, levels = c('Utterance length in words = 1', 'Utterance length in words = 2', 'Utterance length in words > 2'))
	) -> dd
		
	# add breakpoints for all three length.classes
	dd$bp <-  with(dd, ifelse(grepl('1', length.class), bp.1, ifelse(grepl('= 2', length.class), bp.models.2[[1]]$bp, bp.models.2[[2]]$bp))) 
	# and add a breakpoint group vector
	dd$bp.group <- with(dd, ifelse(age.in.years<=bp,'young','old'))

	# collect model information:			
	# NOTE: for plotting the model.1.old.age without the outliers, change this to "model.1.old.age.r"
	model.list <- list(model.1.young.age, model.1.old.age, model.2.young.age, model.2.old.age, model.2plus.young.age, model.2plus.old.age)
	names(model.list) <- c('model.1.young.age', 'model.1.old.age', 'model.2.young.age', 'model.2.old.age', 'model.2plus.young.age', 'model.2plus.old.age')
	
	models.df <- do.call(rbind, lapply(model.list, function(m) {
		# getting names of list objects curtesy of http://stackoverflow.com/questions/9950144/access-lapply-index-names-inside-fun
		id <- eval.parent(quote(names(X)))[substitute(m)[[3]]]
		# the data themselves:
		age.in.years <- m@frame$age.in.years
		prop.nepali <- m@frame$prop.nepali
		bp.group <- rep(gsub('.*\\.(\\D+)\\..*','\\1', id), nrow(m@frame))
		# add length class information:
		if (grepl('plus', id)) {
			length.class <- rep(gsub('.*(\\d).*', 'Utterance length in words > \\1', id), nrow(m@frame))
			} else {
		length.class <- rep(gsub('.*(\\d).*', 'Utterance length in words = \\1', id), nrow(m@frame))
			}
		# now extract the fixed factor coefficients and map them to the model matrix:
		# for length class 1 we need the inverse logit:
			invlogit <- function(eta) (exp(eta)/(1+exp(eta)))
		if (grepl('1', id)) {	
			prop.nepali.estd <- invlogit(model.matrix(m) %*% fixef(m))
			lo=invlogit(model.matrix(m) %*% confint(m, method='Wald')[,1])
			hi=invlogit(model.matrix(m) %*% confint(m, method='Wald')[,2])
			} else
			{
		prop.nepali.estd <- model.matrix(m) %*% fixef(m)
		lo=model.matrix(m) %*% confint(m, method='Wald')[,1]
		hi=model.matrix(m) %*% confint(m, method='Wald')[,2]
			}
		data.frame(age.in.years=age.in.years, prop.nepali=prop.nepali, bp.group=bp.group, length.class=length.class, prop.nepali.estd=prop.nepali.estd, lo=lo, hi=hi)
	}))	
	
	# plot:
	ggplot(dd, aes(x=age.in.years, y=prop.nepali)) + 
	facet_wrap(~ length.class, ncol = 1) + 

	# in the background, plot the fitted regression lines with 95% CIs:
	geom_ribbon(data=models.df, aes(x=age.in.years, ymin=lo, ymax=hi, group=bp.group), fill='lightgray', alpha=.5) +
	geom_line(data=models.df, aes(x=age.in.years, y=prop.nepali.estd, group=bp.group), color='blue', lwd=.2) +

	# in the foreground, plot the data, with symbols proportional to sample size:
	geom_point(aes(size=n.data), shape=1) +
	scale_size_continuous(range = c(.4, 2), name="Utterances per \none-year sample:") +

	# formatting details:	
	ylim(0,1) +
	scale_x_continuous(breaks=c(seq(1,80,by=5),80)) +
	theme(  axis.text.x = element_text(angle = 0, vjust=0.5), 
		axis.title.x = element_text(vjust=0.2),
		axis.title.y = element_text(vjust=0.9), 
		legend.title=element_text(face='plain')
		) +
	xlab('Age (in years)') + ylab('Proportion of Nepali lexical stems') 
})


# ---------- Proportion mixing: zoom-in study child vs adult ----

# -------- Modeling ------
# 1. any development in difference between target child and adults? 
# for this, we need to aggregate the data and measure the difference:
# prelim: first create an idea in the metadata for joining with the aggregated data:
mixing.clld.metadata.grouped <- mixing.clld.metadata %>% group_by(target.child, round)  %>% 
	summarize(mean.age.in.months = mean(age.in.months))  %>% 
	mutate(id=paste(target.child, round, sep='.'))
mixing.data.clld.diff <-
 mixing.data.by.record %>%
 inner_join(mixing.clld.metadata) %>%
 filter(speaker.class != 'surrounding child') %>%
 droplevels %>%
 group_by(length.class, target.child, speaker.class, round) %>% 
 # compute the proportion of nepali insertions
 summarize(mean.prop.nepali = mean(n.words.nonstrict.nepali/n.words) )  %>% 
 as.data.frame %>% 
 spread(speaker.class, mean.prop.nepali) %>% 
 mutate(difference=`target child` - `surrounding adult`)  %>% 
 # add age back in
 mutate(id=paste(target.child, round, sep='.')) %>% 
 dplyr::select(-target.child, -round) %>% 
 inner_join(mixing.clld.metadata.grouped, by='id')

model.zoom.full <- lmer(difference ~ mean.age.in.months * length.class + (1|target.child), data=mixing.data.clld.diff, REML=F)
model.zoom.add <- lmer(difference ~ mean.age.in.months + length.class + (1|target.child), data=mixing.data.clld.diff, REML=F)
anova(model.zoom.add, model.zoom.full)
	# Data: mixing.data.clld.diff
	# Models:
	# model.zoom.add: difference ~ mean.age.in.months + length.class + (1 | target.child)
	# model.zoom.full: difference ~ mean.age.in.months * length.class + (1 | target.child)
	#                 Df     AIC     BIC logLik deviance  Chisq Chi Df Pr(>Chisq)
	# model.zoom.add   6 -417.23 -398.60 214.62  -429.23
	# model.zoom.full  8 -417.75 -392.91 216.88  -433.75 4.5231      2     0.1042
model.zoom.no.length <- lmer(difference ~ mean.age.in.months  + (1|target.child), data=mixing.data.clld.diff, REML=F)
anova(model.zoom.no.length, model.zoom.add)
	# Data: mixing.data.clld.diff
	# Models:
	# model.zoom.no.length: difference ~ mean.age.in.months + (1 | target.child)
	# model.zoom.add: difference ~ mean.age.in.months + length.class + (1 | target.child)
	#                      Df     AIC     BIC logLik deviance  Chisq Chi Df Pr(>Chisq)
	# model.zoom.no.length  4 -350.72 -338.29 179.36  -358.72
	# model.zoom.add        6 -417.23 -398.60 214.62  -429.23 70.514      2  4.877e-16 ***
	# ---
	# Signif. codes:  0 ‘***’ 0.001 ‘**’ 0.01 ‘*’ 0.05 ‘.’ 0.1 ‘ ’ 1
model.zoom.no.round <- lmer(difference ~ length.class + (1|target.child), data=mixing.data.clld.diff, REML=F)
anova(model.zoom.no.round, model.zoom.add)
	# Data: mixing.data.clld.diff
	# Models:
	# model.zoom.no.round: difference ~ length.class + (1 | target.child)
	# model.zoom.add: difference ~ mean.age.in.months + length.class + (1 | target.child)
	#                     Df     AIC     BIC logLik deviance  Chisq Chi Df Pr(>Chisq)
	# model.zoom.no.round  5 -418.16 -402.63 214.08  -428.16
	# model.zoom.add       6 -417.23 -398.60 214.62  -429.23 1.0743      1        0.3

# ggplot(mixing.data.clld.diff, aes(x=round, y=difference, color=length.class)) +
# 	geom_point() +
# 	geom_smooth() +
# 	facet_wrap(~target.child, ncol=1)

# separately for each length.class and child:
models.clld.diff <- lapply(unique(mixing.data.clld.diff$target.child), function(c)
	{
	dta <- filter(mixing.data.clld.diff, target.child  %in%  c)			
		lapply(unique(dta$length.class), function(l)	
			{
			dta.l <- filter(dta, length.class %in% l)
			# model.zoom.with <- gam(difference ~ lo(mean.age.in.months), data=dta.l)
			# model.zoom.null <- gam(difference ~ 1, data=dta.l)
			model.zoom.with <- lm(difference ~ mean.age.in.months, data=dta.l)
			model.zoom.null <- lm(difference ~ 1, data=dta.l)
			return(summary(model.zoom.with))
			})	
	 })
	 # none below p<.05 regardless of whether we fit an lm or a gam::gam
	 
# ggplot(mixing.data.clld.diff, aes(x=mean.age.in.months, y=difference)) + facet_grid(length.class~target.child) + geom_point() + geom_smooth(method='loess', span=1) + geom_smooth(method='lm', linetype=2, color='red')


# 2. overall difference
# for this, we compute differences directly
mixing.data.clld <-
 mixing.data.by.record %>%
 inner_join(mixing.clld.metadata) %>%
 filter(speaker.class != 'surrounding child') %>%
 droplevels %>%
 mutate(prop.nepali = n.words.nonstrict.nepali/n.words)

model.zoom.full <- lmer(prop.nepali ~  length.class * speaker.class + (1|code) + (1|session), mixing.data.clld, REML=F)
model.zoom.add <- lmer(prop.nepali ~  length.class + speaker.class + (1|code) + (1|session), mixing.data.clld, REML=F)     
anova(model.zoom.add, model.zoom.full)
	# Data: mixing.data.clld
	# Models:
	# model.zoom.add: prop.nepali ~ length.class + speaker.class + (1 | code) + (1 |
	# model.zoom.add:     session)
	# model.zoom.full: prop.nepali ~ length.class * speaker.class + (1 | code) + (1 |
	# model.zoom.full:     session)
	#                 Df    AIC    BIC logLik deviance  Chisq Chi Df Pr(>Chisq)
	# model.zoom.add   7 123510 123579 -61748   123496
	# model.zoom.full  9 123094 123183 -61538   123076 419.61      2  < 2.2e-16 ***
	# ---
	# Signif. codes:  0 ‘***’ 0.001 ‘**’ 0.01 ‘*’ 0.05 ‘.’ 0.1 ‘ ’ 1

# length class 1
mixing.data.clld.1 <- filter(mixing.data.clld, length.class == 1)
model.1.clld.diff <- glmer(prop.nepali ~ speaker.class + (1|code) + (1|session), mixing.data.clld.1, family=binomial)
model.1.clld.null <- glmer(prop.nepali ~ 1 + (1|code) + (1|session), mixing.data.clld.1, family=binomial) 
anova(model.1.clld.null, model.1.clld.diff)
	# Data: mixing.data.clld.1
	# Models:
	# model.1.clld.null: prop.nepali ~ 1 + (1 | code) + (1 | session)
	# model.1.clld.diff: prop.nepali ~ speaker.class + (1 | code) + (1 | session)
	#                   Df   AIC   BIC logLik deviance Chisq Chi Df Pr(>Chisq)
	# model.1.clld.null  3 70840 70867 -35417    70834
	# model.1.clld.diff  4 70842 70877 -35417    70834 0.585      1     0.4444

# longer:
lapply(c('2', '2+'), function(lc)
	{
	mixing.data.clld.2 <- filter(mixing.data.clld, length.class == lc)
	cat('\n--------------\nLMM for length class \'', lc, '\':\n', sep="")
	model.2.clld.diff <- lmer(prop.nepali ~ speaker.class + (1|code) + (1|session), mixing.data.clld.2, REML=F)
	model.2.clld.null <- lmer(prop.nepali ~ 1 + (1|code) + (1|session), mixing.data.clld.2, REML=F) 
	
	cat('Fixed effects estimates:\n')
	print(fixef(model.2.clld.diff))
	print(confint(model.2.clld.diff, method='Wald'))

	cat('Analysis of Deviance:\n')
	print(anova(model.2.clld.null, model.2.clld.diff))
		
	}) -> models.2.clld.diff
	# --------------
	# LMM for length class '2':
	# Fixed effects estimates:
	#               (Intercept) speaker.classtarget child
	#                0.19956768                0.09276092
	#                                2.5 %    97.5 %
	# (Intercept)               0.19027957 0.2088558
	# speaker.classtarget child 0.08037877 0.1051431
	# Analysis of Deviance:
	# Data: mixing.data.clld.2
	# Models:
	# model.2.clld.null: prop.nepali ~ 1 + (1 | code) + (1 | session)
	# model.2.clld.diff: prop.nepali ~ speaker.class + (1 | code) + (1 | session)
	#                   Df   AIC   BIC logLik deviance  Chisq Chi Df Pr(>Chisq)
	# model.2.clld.null  4 23624 23658 -11808    23616
	# model.2.clld.diff  5 23588 23630 -11789    23578 37.894      1  7.468e-10 ***
	# ---
	# Signif. codes:  0 ‘***’ 0.001 ‘**’ 0.01 ‘*’ 0.05 ‘.’ 0.1 ‘ ’ 1
	#
	# --------------
	# LMM for length class '2+':
	# Fixed effects estimates:
	#               (Intercept) speaker.classtarget child
	#                0.20390572                0.05771402
	#                                2.5 %     97.5 %
	# (Intercept)               0.19649750 0.21131395
	# speaker.classtarget child 0.04334614 0.07208189
	# Analysis of Deviance:
	# Data: mixing.data.clld.2
	# Models:
	# model.2.clld.null: prop.nepali ~ 1 + (1 | code) + (1 | session)
	# model.2.clld.diff: prop.nepali ~ speaker.class + (1 | code) + (1 | session)
	#                   Df     AIC     BIC logLik deviance Chisq Chi Df Pr(>Chisq)
	# model.2.clld.null  4 -939.64 -903.92 473.82  -947.64
	# model.2.clld.diff  5 -964.67 -920.02 487.34  -974.67 27.03      1  2.003e-07 ***
	# ---
	# Signif. codes:  0 ‘***’ 0.001 ‘**’ 0.01 ‘*’ 0.05 ‘.’ 0.1 ‘ ’ 1

# -------- Plotting ------
produce.plot('clld-zoom-in-children', NA, 4, {
	# only take the CLLD data
	inner_join(mixing.data.by.record, mixing.clld.metadata) %>%
	# ignore the surrounding children
	filter(speaker.class != 'surrounding child') %>%
	# for plotting we summarize per target child, cycle and speaker group
	group_by(target.child, round, speaker.class) %>%
	summarize(
		# the mean proportion of borrowing
		prop =  mean(n.words.nonstrict.nepali/n.words)
	) %>% 
	ungroup %>%
	mutate(
		# make nice readable column
		`Adults vs. children` = ifelse(speaker.class == 'target child', 'child', 'surrounding adults')
	) -> dd
		
	# join it with the target child age in month in the given cycle
	dd <- inner_join(dd, 
		mixing.clld.metadata %>% 
		filter(speaker.class == 'target child') %>%
		group_by(target.child, round) %>% 
		summarize(child.age = local({
			month <- as.integer(mean(age.in.days)/30.436875)
			paste(as.integer(month/12), month %% 12, sep=';')
		}))
	)
	dd$child.age <- factor(dd$child.age, levels= c("2;1", "2;2", "2;3", "2;4", "2;5", "2;6", "2;7", "2;8", "2;9", "2;10", "2;11", "3;0", "3;1", "3;2", "3;3", "3;4", "3;5", "3;6", "3;7", "3;8", "3;9", "3;10", "3;11", "4;0", "4;1", "4;2", "4;3", "4;4"), ordered=T)
	# finally, plot it
	ggplot(dd, aes(x=child.age, y=prop, fill = `Adults vs. children`)) + # , group=`Adults vs. children`
	scale_x_discrete(drop=F) +
	# geom_point() +
	# geom_smooth(method='loess') +
	geom_bar(stat = 'identity', position='dodge') +
	facet_wrap(~ target.child, ncol = 1) +
	theme(  axis.text.x = element_text(angle = 90, hjust = 1, vjust=0.5), 
		axis.title.y = element_text(vjust=0.9), 
		legend.title=element_blank()) +
	xlab('Target child age (year;month)') + ylab('Proportion of insertions') + ylim(0,1) #+
	#common_theme
})

# add counts in caption:
inner_join(mixing.data.by.record, mixing.clld.metadata) %>%
	# ignore the surrounding children
	filter(speaker.class != 'surrounding child') %>%
	# we want to compute summaries per target child and speaker group
	group_by(target.child, speaker.class) %>%
	summarize(
		# the mean proportion of borrowing
		n.rec =  n()
	)  
	
	
# ---------- Overall proportions of insertion of 1-word and multi-word, with vs without chintang affixes ----

#  sums per age bracket
inner_join(mixing.data.by.record, mixing.metadata) %>%
	# only take records where we have at least one chintang word
	# and at elast three words
	filter(!nepali.only, n.words > 1) %>%
	# we operate per age bracket
	group_by(age.bracket) %>%
	# select columns giving the counts of insertions (they all start with n.nepali and end with either .with.C or .no.C)
	# and compute sums per group
	select(matches('^n\\.nepali\\.single.+C$')) %>%
	summarise_each(funs(sum)) %>%
	# now convert the data frame into the long format
	melt(id.vars = 'age.bracket', variable.name = 'Insertions') %>%
	# and recode the values of the new column to make them beautiful
	mutate(
		Insertions = as.character(Insertions),
		Insertions = ifelse(Insertions  %in%  'n.nepali.single.insertions.with.C', 'single-word with affix', 'single-word')
	) -> single.word.per.age.bracket

	inner_join(mixing.data.by.record, mixing.metadata) %>%
	# only take records where we have at least one chintang word
	# and at elast three words
	filter(!nepali.only, n.words > 2) %>%
	# we operate per age bracket
	group_by(age.bracket) %>%
	# select columns giving the counts of insertions (they all start with n.nepali and end with either .with.C or .no.C)
	# and compute sums per group
	select(matches('^n\\.nepali\\.multi.+C$')) %>%
	summarise_each(funs(sum)) %>%
	# now convert the data frame into the long format
	melt(id.vars = 'age.bracket', variable.name = 'Insertions') %>%
	# and recode the values of the new column to make them beautiful
	mutate(
		Insertions = as.character(Insertions),
		Insertions = ifelse(Insertions  %in%  'n.nepali.multi.insertions.with.C', 'multi-word with affix', 'multi-word')
	) -> multi.word.per.age.bracket

types.over.age.brackets <- rbind(multi.word.per.age.bracket,single.word.per.age.bracket)	

# -------- Descriptives ------

# multi vs single
types.over.age.brackets$single.vs.multi <- gsub('(.*)\\sw.*','\\1',types.over.age.brackets$Insertions)
gross.types.over.age.brackets.tab <- xtabs(value~single.vs.multi+age.bracket, types.over.age.brackets)
# factor by which single insertions outnumber multi insertions:
mean(apply(gross.types.over.age.brackets.tab,2, function(x) x[2]/x[1]))
	# 5.312766
sd(apply(gross.types.over.age.brackets.tab,2, function(x) x[2]/x[1]))
	# [1] 0.9635057
# grand totals (table tab-single.vs.multi.totals)
types.over.age.brackets.tab <- xtabs(value~Insertions, types.over.age.brackets)
types.over.age.brackets.tab
	# multi-word  multi-word with affix            single-word single-word with affix
	#      10582                   3521                  69712                  11180

prop.table(types.over.age.brackets.tab[1:2])
	# multi-word multi-word with affix
	#   0.7503368             0.2496632

prop.table(types.over.age.brackets.tab[3:4])
	# single-word single-word with affix
	#    0.861791               0.138209


# proportions of insertions with affixation per *session and speaker*, single insertions:
insertion.data.1.word <-
 mixing.data.by.record %>%
 inner_join(mixing.metadata) %>%
 # only interested in data where there are 1-word nepali insertions (must also have chintang!)
 # and also at least 3 words
 filter(!nepali.only, n.nepali.single.insertions.total > 0, n.words > 1) %>%
 group_by(session, code) %>%
 dplyr:::summarize(
	prop.insertions.with.C =  sum(n.nepali.single.insertions.with.C)/sum(n.nepali.single.insertions.total),
	count.insertions= sum(n.nepali.single.insertions.total),
	# take the speaker age in the session
	age.in.years = floor(mean(age.in.years))
 )

mean(insertion.data.1.word$prop.insertions.with.C)
	# [1] 0.1386041

mean(insertion.data.1.word$count.insertions)
	# [1] 33.60698

# proportions of insertions with affixation per session and speaker, multi-insertions:
insertion.data.multi.word <-
 mixing.data.by.record %>% 
 inner_join(mixing.metadata) %>%
 # only interested in data where there are multi-word nepali insertions (must also have chintang!)
 filter(!nepali.only, n.nepali.multi.insertions.total > 0, n.words > 2) %>%
 group_by(session, code) %>%
 dplyr:::summarize(
	prop.insertions.with.C =  sum(n.nepali.multi.insertions.with.C)/sum(n.nepali.multi.insertions.total),
	count.insertions= sum(n.nepali.multi.insertions.total),
	# take the speaker age in the session
	age.in.years = floor(mean(age.in.years))
 )

mean(insertion.data.multi.word$prop.insertions.with.C)
	# [1] 0.241028
mean(insertion.data.multi.word$count.insertions)
	# [1] 7.422632

# -------- Plotting ------
produce.plot('proportion-insertions-chintang-vs-nepali', NA, 3, {
	ggplot(types.over.age.brackets, aes(x=factor(age.bracket), y=value, fill = Insertions)) +
	geom_bar(stat = 'identity', position='fill') +
	# match the order in the legend to that in the plot and name the legend:
	scale_fill_discrete(name="Type of insertion:", breaks=c('single-word', 'single-word with affix', 'multi-word', 'multi-word with affix')) +
	theme(	axis.text.x = element_text(angle = 90, hjust = 1, vjust=0.5), 
		axis.title.y = element_text(vjust=0.9),
		legend.title=element_text(face='plain')
		) +
	xlab('Age intervals (in years)') + ylab('Insertions by type') 
})


# ---------- Proportions of affixed insertions per session and speaker over age ----

# for single-word insertions we need at least 2 words, for multi-word insertions at least 3 words.

# ------ Modeling --------
# A) one-word insertions
# some re-shaping so that we have binary coding of affixation per single-word insertion:
chintang.records.only <- filter(mixing.data.by.record, !nepali.only & n.words>1) %>% inner_join(mixing.metadata)
# we want to repeat each record as many times as there are insertions
# we can use the rle encoding to achieve with compact code
rowids.single.insertions.with.C <- inverse.rle(list(lengths=chintang.records.only$n.nepali.single.insertions.with.C, values=1:nrow(chintang.records.only)))
rowids.single.insertions.no.C <- inverse.rle(list(lengths=chintang.records.only$n.nepali.single.insertions.no.C, values=1:nrow(chintang.records.only)))
# now contract data frames out of the repeated row ids
single.insertions.with.C <- select(chintang.records.only, c(ref, speaker.session.id, age.in.years, code, session))[rowids.single.insertions.with.C, ]
single.insertions.with.C$insertion.has.chintang.morphology <- T
single.insertions.without.C <- select(chintang.records.only, c(ref, speaker.session.id, age.in.years, code, session))[rowids.single.insertions.no.C, ]
single.insertions.without.C$insertion.has.chintang.morphology <- F
# and build the final data frame for the regression
single.insertions <- rbind(single.insertions.with.C, single.insertions.without.C)
		
# breakpoint analysis with logit link
# takes a long time, so let's cache it
if (!file.exists('bp.insertion.1.cache.rData')) {
deviance.per.bp <- function(bp)
	{
	single.insertions  %>% mutate(shifted.age=age.in.years-bp, past.bp=shifted.age>0) -> dta.1
	mod <- glmer(insertion.has.chintang.morphology ~ shifted.age:past.bp + (1|code) + (1|session), data=dta.1, family=binomial)
	deviance(mod)
	}
bp.insertion.1 <- optimize(deviance.per.bp, interval=c(3,60))$minimum # within a reasonable age range
save(bp.insertion.1, file='bp.insertion.1.cache.rData')
} else {
load('bp.insertion.1.cache.rData')
}	
bp.insertion.1
	# [1] 7.159195

# fit model with this breakpoint:
single.insertions  %>% mutate(shifted.age=age.in.years-bp.insertion.1, past.bp=shifted.age>0) -> dta.1.insertions
with.bp.1.word <- glmer(insertion.has.chintang.morphology ~ shifted.age:past.bp + (1|code) + (1|session), data=dta.1.insertions, family=binomial)
no.bp.1.word <- glmer(insertion.has.chintang.morphology ~ shifted.age + (1|code) + (1|session), data=dta.1.insertions, family=binomial)
anova(no.bp.1.word, with.bp.1.word)
	# Data: dta.1.insertions
	# Models:
	# no.bp.1.word: insertion.has.chintang.morphology ~ shifted.age + (1 | code) +
	# no.bp.1.word:     (1 | session)
	# with.bp.1.word: insertion.has.chintang.morphology ~ shifted.age:past.bp + (1 |
	# with.bp.1.word:     code) + (1 | session)
	#                Df   AIC   BIC logLik deviance  Chisq Chi Df Pr(>Chisq)
	# no.bp.1.word    4 63846 63883 -31919    63838
	# with.bp.1.word  5 63824 63871 -31907    63814 23.991      1   9.68e-07 ***
	# ---
	# Signif. codes:  0 ‘***’ 0.001 ‘**’ 0.01 ‘*’ 0.05 ‘.’ 0.1 ‘ ’ 1

insertion.data.1.word.young <- filter(single.insertions, age.in.years < bp.insertion.1)
model.ins.1.young.age <- glmer(insertion.has.chintang.morphology ~ age.in.years + (1|code) + (1|session), insertion.data.1.word.young, family=binomial)
model.ins.1.young.null <- glmer(insertion.has.chintang.morphology ~ 1 + (1|code) + (1|session), insertion.data.1.word.young, family=binomial) 
anova(model.ins.1.young.null, model.ins.1.young.age)
	# Data: insertion.data.1.word.young
	# Models:
	# model.ins.1.young.null: insertion.has.chintang.morphology ~ 1 + (1 | code) + (1 | session)
	# model.ins.1.young.age: insertion.has.chintang.morphology ~ age.in.years + (1 | code) +
	# model.ins.1.young.age:     (1 | session)
	#                        Df   AIC   BIC  logLik deviance  Chisq Chi Df Pr(>Chisq)
	# model.ins.1.young.null  3 18664 18688 -9328.8    18658
	# model.ins.1.young.age   4 18650 18683 -9321.1    18642 15.357      1    8.9e-05 ***
	# ---
	# Signif. codes:  0 ‘***’ 0.001 ‘**’ 0.01 ‘*’ 0.05 ‘.’ 0.1 ‘ ’ 1

insertion.data.1.word.old <- filter(single.insertions, age.in.years >= bp.insertion.1)
model.ins.1.old.age <- glmer(insertion.has.chintang.morphology ~ age.in.years + (1|code) + (1|session), insertion.data.1.word.old, family=binomial)
model.ins.1.old.null <- glmer(insertion.has.chintang.morphology ~ 1 + (1|code) + (1|session), insertion.data.1.word.old, family=binomial) 
anova(model.ins.1.old.null, model.ins.1.old.age)
	# Data: insertion.data.1.word.old
	# Models:
	# model.ins.1.old.null: insertion.has.chintang.morphology ~ 1 + (1 | code) + (1 | session)
	# model.ins.1.old.age: insertion.has.chintang.morphology ~ age.in.years + (1 | code) +
	# model.ins.1.old.age:     (1 | session)
	#                      Df   AIC   BIC logLik deviance  Chisq Chi Df Pr(>Chisq)
	# model.ins.1.old.null  3 45139 45165 -22566    45133
	# model.ins.1.old.age   4 45129 45165 -22561    45121 11.566      1  0.0006717 ***
	# ---
	# Signif. codes:  0 ‘***’ 0.001 ‘**’ 0.01 ‘*’ 0.05 ‘.’ 0.1 ‘ ’ 1

# gamm
# model.ins.1.old.age.gamm  <- gamm4(insertion.has.chintang.morphology ~ s(age.in.years), data=insertion.data.1.word.old, random=~(1|code) + (1|session), family=binomial) #
# crashes
# anova(model.ins.1.old.age.gamm$gam)
# model.ins.1.old.age.gam  <- gam(insertion.has.chintang.morphology ~ lo(age.in.years) + random(code) + random(session), data=insertion.data.1.word.old, family=binomial)
# model.ins.1.old.null.gam  <- gam(insertion.has.chintang.morphology ~ 1 + random(code) + random(session), data=insertion.data.1.word.old, family=binomial)
# fail to converge

# breakpoint within old
if (!file.exists('bp.insertion.1.old.cache.rData')) {
deviance.per.bp <- function(bp)
	{
	insertion.data.1.word.old  %>% mutate(shifted.age=age.in.years-bp, past.bp=shifted.age>0) -> dta.1
	mod <- glmer(insertion.has.chintang.morphology ~ shifted.age:past.bp + (1|code) + (1|session), data=dta.1, family=binomial)
	deviance(mod)
	}
bp.insertion.1.old <- optimize(deviance.per.bp, interval=c(10,60))$minimum # within a reasonable age range
save(bp.insertion.1.old, file='bp.insertion.1.old.cache.rData')
} else {
load('bp.insertion.1.old.cache.rData')	
}
bp.insertion.1.old
	# [1] 35.00001

# fit model with this breakpoint:
insertion.data.1.word.old  %>% mutate(shifted.age=age.in.years-bp.insertion.1.old, past.bp=shifted.age>0) -> dta.1.insertions
with.bp.1.word.old <- glmer(insertion.has.chintang.morphology ~ shifted.age:past.bp + (1|code) + (1|session), data=dta.1.insertions, family=binomial)
no.bp.1.word.old <- glmer(insertion.has.chintang.morphology ~ shifted.age + (1|code) + (1|session), data=dta.1.insertions, family=binomial)
anova(no.bp.1.word.old, with.bp.1.word.old)
	# Data: dta.1.insertions
	# Models:
	# no.bp.1.word.old: insertion.has.chintang.morphology ~ shifted.age + (1 | code) +
	# no.bp.1.word.old:     (1 | session)
	# with.bp.1.word.old: insertion.has.chintang.morphology ~ shifted.age:past.bp + (1 |
	# with.bp.1.word.old:     code) + (1 | session)
	#                    Df   AIC   BIC logLik deviance  Chisq Chi Df Pr(>Chisq)
	# no.bp.1.word.old    4 45129 45165 -22561    45121
	# with.bp.1.word.old  5 45126 45171 -22558    45116 4.7963      1    0.02852 *
	# ---
	# Signif. codes:  0 ‘***’ 0.001 ‘**’ 0.01 ‘*’ 0.05 ‘.’ 0.1 ‘ ’ 1

insertion.data.1.word.old.1 <- filter(insertion.data.1.word.old, age.in.years < bp.insertion.1.old)
model.ins.1.old.1.age <- glmer(insertion.has.chintang.morphology ~ age.in.years + (1|code) + (1|session), insertion.data.1.word.old.1, family=binomial)
model.ins.1.old.1.null <- glmer(insertion.has.chintang.morphology ~ 1 + (1|code) + (1|session), insertion.data.1.word.old.1, family=binomial) 
anova(model.ins.1.old.1.null, model.ins.1.old.1.age)
	# Data: insertion.data.1.word.old.1
	# Models:
	# model.ins.1.old.1.null: insertion.has.chintang.morphology ~ 1 + (1 | code) + (1 | session)
	# model.ins.1.old.1.age: insertion.has.chintang.morphology ~ age.in.years + (1 | code) +
	# model.ins.1.old.1.age:     (1 | session)
	#                        Df   AIC   BIC logLik deviance  Chisq Chi Df Pr(>Chisq)
	# model.ins.1.old.1.null  3 30316 30341 -15155    30310
	# model.ins.1.old.1.age   4 30308 30342 -15150    30300 9.9693      1   0.001592 **
	# ---
	# Signif. codes:  0 ‘***’ 0.001 ‘**’ 0.01 ‘*’ 0.05 ‘.’ 0.1 ‘ ’ 1

insertion.data.1.word.old.2 <- filter(insertion.data.1.word.old, age.in.years >= bp.insertion.1.old)
model.ins.1.old.2.age <- glmer(insertion.has.chintang.morphology ~ age.in.years + (1|code) + (1|session), insertion.data.1.word.old.2, family=binomial)
model.ins.1.old.2.null <- glmer(insertion.has.chintang.morphology ~ 1 + (1|code) + (1|session), insertion.data.1.word.old.2, family=binomial) 
anova(model.ins.1.old.2.null, model.ins.1.old.2.age)
	# Data: insertion.data.1.word.old.2
	# Models:
	# model.ins.1.old.2.null: insertion.has.chintang.morphology ~ 1 + (1 | code) + (1 | session)
	# model.ins.1.old.2.age: insertion.has.chintang.morphology ~ age.in.years + (1 | code) +
	# model.ins.1.old.2.age:     (1 | session)
	#                        Df   AIC   BIC  logLik deviance  Chisq Chi Df Pr(>Chisq)
	# model.ins.1.old.2.null  3 14820 14843 -7406.8    14814
	# model.ins.1.old.2.age   4 14822 14853 -7406.8    14814 0.0767      1     0.7818


# B) multi-word insertions:
# some re-shaping so that we have binary coding of affixation per single-word insertion:
chintang.records.only <- filter(mixing.data.by.record, !nepali.only & n.words>2) %>% inner_join(mixing.metadata)
# we want to repeat each record as many times as there are insertions
# we can use the rle encoding to achieve with compact code
rowids.multi.insertions.with.C <- inverse.rle(list(lengths=chintang.records.only$n.nepali.multi.insertions.with.C, values=1:nrow(chintang.records.only)))
rowids.multi.insertions.no.C <- inverse.rle(list(lengths=chintang.records.only$n.nepali.multi.insertions.no.C, values=1:nrow(chintang.records.only)))
# now contract data frames out of the repeated row ids
multi.insertions.with.C <- select(chintang.records.only, c(ref, speaker.session.id, age.in.years, code, session))[rowids.multi.insertions.with.C, ]
multi.insertions.with.C$insertion.has.chintang.morphology <- T
multi.insertions.without.C <- select(chintang.records.only, c(ref, speaker.session.id, age.in.years, code, session))[rowids.multi.insertions.no.C, ]
multi.insertions.without.C$insertion.has.chintang.morphology <- F
# and build the final data frame for the regression
multi.insertions <- rbind(multi.insertions.with.C, multi.insertions.without.C)

if (!file.exists('bp.insertion.multi.cache.rData')) {
deviance.per.bp <- function(bp)
	{
	multi.insertions  %>% mutate(shifted.age=age.in.years-bp, past.bp=shifted.age>0) -> dta.m
	mod <- glmer(insertion.has.chintang.morphology ~ shifted.age:past.bp + (1|code) + (1|session), data=dta.m, family=binomial)
	deviance(mod)
	}
bp.insertion.m <- optimize(deviance.per.bp, interval=c(3,60))$minimum # within a reasonable age range
save(bp.insertion.m, file='bp.insertion.multi.cache.rData')
} else {
load('bp.insertion.multi.cache.rData')
}	
bp.insertion.m
	# [1] 6.236879

multi.insertions  %>% mutate(shifted.age=age.in.years-bp.insertion.m, past.bp=shifted.age>0) -> dta.m.insertions
with.bp.m.word <- glmer(insertion.has.chintang.morphology ~ shifted.age:past.bp + (1|code) + (1|session), data=dta.m.insertions, family=binomial)
no.bp.m.word <- glmer(insertion.has.chintang.morphology ~ shifted.age + (1|code) + (1|session), data=dta.m.insertions, family=binomial)
anova(no.bp.m.word, with.bp.m.word)
	# Data: dta.m.insertions
	# Models:
	# no.bp.m.word: insertion.has.chintang.morphology ~ shifted.age + (1 | code) +
	# no.bp.m.word:     (1 | session)
	# with.bp.m.word: insertion.has.chintang.morphology ~ shifted.age:past.bp + (1 |
	# with.bp.m.word:     code) + (1 | session)
	#                Df   AIC   BIC  logLik deviance  Chisq Chi Df Pr(>Chisq)
	# no.bp.m.word    4 15589 15620 -7790.6    15581
	# with.bp.m.word  5 15570 15608 -7780.1    15560 21.142      1  4.266e-06 ***
	# ---
	# Signif. codes:  0 ‘***’ 0.001 ‘**’ 0.01 ‘*’ 0.05 ‘.’ 0.1 ‘ ’ 1

insertion.data.m.word.young <- filter(multi.insertions, age.in.years < bp.insertion.m)
model.ins.m.young.age <- glmer(insertion.has.chintang.morphology ~ age.in.years + (1|code) + (1|session), insertion.data.m.word.young, family=binomial)
model.ins.m.young.null <- glmer(insertion.has.chintang.morphology ~ 1 + (1|code) + (1|session), insertion.data.m.word.young, family=binomial) 
anova(model.ins.m.young.null, model.ins.m.young.age)
	# Data: insertion.data.m.word.young
	# Models:
	# model.ins.m.young.null: insertion.has.chintang.morphology ~ 1 + (1 | code) + (1 | session)
	# model.ins.m.young.age: insertion.has.chintang.morphology ~ age.in.years + (1 | code) +
	# model.ins.m.young.age:     (1 | session)
	#                        Df    AIC    BIC  logLik deviance  Chisq Chi Df Pr(>Chisq)
	# model.ins.m.young.null  3 4226.8 4246.0 -2110.4   4220.8
	# model.ins.m.young.age   4 4216.4 4241.9 -2104.2   4208.4 12.444      1  0.0004194 ***
	# ---
	# Signif. codes:  0 ‘***’ 0.001 ‘**’ 0.01 ‘*’ 0.05 ‘.’ 0.1 ‘ ’ 1

insertion.data.m.word.old <- filter(multi.insertions, age.in.years >= bp.insertion.m)
model.ins.m.old.age <- glmer(insertion.has.chintang.morphology ~ age.in.years + (1|code) + (1|session), insertion.data.m.word.old, family=binomial)
model.ins.m.old.null <- glmer(insertion.has.chintang.morphology ~ 1 + (1|code) + (1|session), insertion.data.m.word.old, family=binomial) 
anova(model.ins.m.old.null, model.ins.m.old.age)
	# Data: insertion.data.m.word.old
	# Models:
	# model.ins.m.old.null: insertion.has.chintang.morphology ~ 1 + (1 | code) + (1 | session)
	# model.ins.m.old.age: insertion.has.chintang.morphology ~ age.in.years + (1 | code) +
	# model.ins.m.old.age:     (1 | session)
	#                      Df   AIC   BIC  logLik deviance  Chisq Chi Df Pr(>Chisq)
	# model.ins.m.old.null  3 11330 11351 -5661.8    11324
	# model.ins.m.old.age   4 11327 11356 -5659.7    11319 4.2018      1    0.04038 *
	# ---
	# Signif. codes:  0 ‘***’ 0.001 ‘**’ 0.01 ‘*’ 0.05 ‘.’ 0.1 ‘ ’ 1

# breakpoint within old
if (!file.exists('bp.insertion.m.old.cache.rData')) {
deviance.per.bp <- function(bp)
	{
	insertion.data.m.word.old  %>% mutate(shifted.age=age.in.years-bp, past.bp=shifted.age>0) -> dta.m
	mod <- glmer(insertion.has.chintang.morphology ~ shifted.age:past.bp + (1|code) + (1|session), data=dta.m, family=binomial)
	deviance(mod)
	}
bp.insertion.m.old <- optimize(deviance.per.bp, interval=c(10,60))$minimum # within a reasonable age range
save(bp.insertion.m.old, file='bp.insertion.m.old.cache.rData')
} else {
load('bp.insertion.m.old.cache.rData')	
}
bp.insertion.m.old
	# [1] 43
	
# fit model with this breakpoint:
insertion.data.m.word.old  %>% mutate(shifted.age=age.in.years-bp.insertion.m.old, past.bp=shifted.age>0) -> dta.m.insertions
with.bp.m.word.old <- glmer(insertion.has.chintang.morphology ~ shifted.age:past.bp + (1|code) + (1|session), data=dta.m.insertions, family=binomial)
no.bp.m.word.old <- glmer(insertion.has.chintang.morphology ~ shifted.age + (1|code) + (1|session), data=dta.m.insertions, family=binomial)
anova(no.bp.m.word.old, with.bp.m.word.old)
	# Data: dta.m.insertions
	# Models:
	# no.bp.m.word.old: insertion.has.chintang.morphology ~ shifted.age + (1 | code) +
	# no.bp.m.word.old:     (1 | session)
	# with.bp.m.word.old: insertion.has.chintang.morphology ~ shifted.age:past.bp + (1 |
	# with.bp.m.word.old:     code) + (1 | session)
	#                    Df   AIC   BIC  logLik deviance  Chisq Chi Df Pr(>Chisq)
	# no.bp.m.word.old    4 11327 11356 -5659.7    11319
	# with.bp.m.word.old  5 11328 11364 -5659.0    11318 1.3615      1     0.2433

# However, the slopes *are* different:
insertion.data.m.word.old.1 <- filter(insertion.data.m.word.old, age.in.years < bp.insertion.m.old)
model.ins.m.old.1.age <- glmer(insertion.has.chintang.morphology ~ age.in.years + (1|code) + (1|session), insertion.data.m.word.old.1, family=binomial)
model.ins.m.old.1.null <- glmer(insertion.has.chintang.morphology ~ 1 + (1|code) + (1|session), insertion.data.m.word.old.1, family=binomial) 
anova(model.ins.m.old.1.null, model.ins.m.old.1.age)
	# Data: insertion.data.m.word.old.1
	# Models:
	# model.ins.m.old.1.null: insertion.has.chintang.morphology ~ 1 + (1 | code) + (1 | session)
	# model.ins.m.old.1.age: insertion.has.chintang.morphology ~ age.in.years + (1 | code) +
	# model.ins.m.old.1.age:     (1 | session)
	#                        Df   AIC   BIC  logLik deviance  Chisq Chi Df Pr(>Chisq)
	# model.ins.m.old.1.null  3 10256 10277 -5125.0    10250
	# model.ins.m.old.1.age   4 10253 10281 -5122.4    10245 5.2111      1    0.02244 *
	# ---
	# Signif. codes:  0 ‘***’ 0.001 ‘**’ 0.01 ‘*’ 0.05 ‘.’ 0.1 ‘ ’ 1

insertion.data.m.word.old.2 <- filter(insertion.data.m.word.old, age.in.years >= bp.insertion.m.old)
model.ins.m.old.2.age <- glmer(insertion.has.chintang.morphology ~ age.in.years + (1|code) + (1|session), insertion.data.m.word.old.2, family=binomial)
model.ins.m.old.2.null <- glmer(insertion.has.chintang.morphology ~ 1 + (1|code) + (1|session), insertion.data.m.word.old.2, family=binomial) 
anova(model.ins.m.old.2.null, model.ins.m.old.2.age)
	# Data: insertion.data.m.word.old.2
	# Models:
	# model.ins.m.old.2.null: insertion.has.chintang.morphology ~ 1 + (1 | code) + (1 | session)
	# model.ins.m.old.2.age: insertion.has.chintang.morphology ~ age.in.years + (1 | code) +
	# model.ins.m.old.2.age:     (1 | session)
	#                        Df    AIC    BIC  logLik deviance  Chisq Chi Df Pr(>Chisq)
	# model.ins.m.old.2.null  3 1071.9 1086.2 -532.94   1065.9
	# model.ins.m.old.2.age   4 1073.7 1092.8 -532.83   1065.7 0.2142      1     0.6435


# ------ Plotting --------
# aggregated by age:
mixing.data.by.record %>%
 	inner_join(mixing.metadata) %>%
 	# only interested in data where there are 1-word nepali insertions (must also have chintang!)
 	# and also at least 2 words
 	filter(!nepali.only, n.nepali.single.insertions.total > 0, n.words > 1) %>%
	group_by(age.in.years) %>% 
 	summarize(
		mean.prop.insertions.with.C = mean(n.nepali.single.insertions.with.C/n.nepali.single.insertions.total),
		n.data=sum(n.nepali.single.insertions.total)) -> dd.1	
		
mixing.data.by.record %>%
 	inner_join(mixing.metadata) %>%
 	# only interested in data where there are 1-word nepali insertions (must also have chintang!)
 	# and also at least 3 words
 	filter(!nepali.only, n.nepali.multi.insertions.total > 0, n.words > 2) %>%
	group_by(age.in.years) %>% 
 	summarize(
		mean.prop.insertions.with.C = mean(n.nepali.multi.insertions.with.C/n.nepali.multi.insertions.total),
		n.data=sum(n.nepali.multi.insertions.total)) -> dd.m	

dd.1$type <- 'Single-word insertions'
dd.m$type <- 'Multi-word insertions'
dd <- rbind(dd.m, dd.1)
dd$type <- factor(dd$type, levels=c('Single-word insertions','Multi-word insertions'))

# collect model estimates
model.list <- list(model.ins.1.young.age, model.ins.1.old.1.age, model.ins.1.old.2.age, model.ins.m.young.age, model.ins.m.old.1.age, model.ins.m.old.2.age)
names(model.list) <- c("model.ins.1.young.age", "model.ins.1.old.1.age", "model.ins.1.old.2.age", "model.ins.m.young.age", "model.ins.m.old.1.age", "model.ins.m.old.2.age")

models.df <- do.call(rbind, lapply(model.list, function(m) {
	id <- eval.parent(quote(names(X)))[substitute(m)[[3]]]
	# the data themselves:
	age.in.years <- m@frame$age.in.years
	insertion.has.chintang.morphology <- m@frame$insertion.has.chintang.morphology
	bp.group <- rep(gsub('.*[m1]\\.(.+)\\.age','\\1', id), nrow(m@frame))
	# add insertion type information:
	type <- rep(gsub('.*s\\.(.)\\..*', '\\1', id), nrow(m@frame))
	type <- factor(ifelse(type %in% 'm', 'Multi-word insertions', 'Single-word insertions'), levels=c('Single-word insertions','Multi-word insertions'))
	# now extract the fixed factor coefficients and map them to the model matrix:
		invlogit <- function(eta) (exp(eta)/(1+exp(eta)))
		prop.ctn.estd <- invlogit(model.matrix(m) %*% fixef(m))
		lo=invlogit(model.matrix(m) %*% confint(m, method='Wald')[,1])
		hi=invlogit(model.matrix(m) %*% confint(m, method='Wald')[,2])
	data.frame(age.in.years=age.in.years, mean.prop.insertions.with.C=mean(insertion.has.chintang.morphology), bp.group=bp.group, type=type, prop.ctn.estd=prop.ctn.estd, lo=lo, hi=hi)
	}))	

produce.plot('proportion-integration-over-age', 7, 3, {
ggplot(dd, aes(x=age.in.years,y=mean.prop.insertions.with.C, size=n.data)) +
	facet_wrap(~ type, ncol = 1) + 
	

	# in the background, plot the fitted regression lines with 95% CIs:
	geom_ribbon(data=models.df, aes(x=age.in.years, ymin=lo, ymax=hi, group=bp.group), size=.5, fill='lightgray', alpha=.5) +
	geom_line(data=models.df, aes(x=age.in.years, y=prop.ctn.estd, group=bp.group), size=.2, color='blue') +
	
	geom_point(shape=1) + 
	scale_size_continuous(range = c(.8, 2.4), name="Insertions per \none-year sample:") +

	# formatting details:	
	ylim(0,1) +
	scale_x_continuous(breaks=c(seq(1,80,by=5),80)) +
	theme(  axis.text.x = element_text(angle = 0, vjust=0.5), 
		axis.title.x = element_text(vjust=0.2),
		axis.title.y = element_text(vjust=0.9), 
		legend.title=element_text(face='plain')
		) +
	xlab('Age (in years)') + ylab('Proportion with Chintang affixes') 
})

produce.plot('mosaicplot-integrations', 7, 4, {
		
	# take all data
	inner_join(mixing.data.by.record, mixing.metadata) %>%
	# only take records where we have at least one chintang word
	# and at elast three words
	filter(!nepali.only, n.words > 1 & age.in.years>bp.insertion.1) %>%
	droplevels %>% 
	# we operate per age bracket between bp.insertion.1==7 and 79:
	# because grid graphics has troubles identifying grobs when they contain unmatched parentheses in their names, we label by letters and will fill in the correct labels with the set_labels argument later. For this we need temporary storage of the ungrouped df:
	mutate( age.bracket = cut(age.in.years, breaks = c(7, 12, 20, 30, 40, 50, max(age.in.years)), labels=LETTERS[1:6]),
		age.bracket.labels = cut(age.in.years, breaks = c(7, 12, 20, 30, 40, 50, max(age.in.years)))
		) -> dd.aggr.1.tmp  
		
	dd.aggr.1.tmp %>% 	
	group_by(age.bracket) %>%
	# select columns giving the counts of 1-word insertions (they all start with n.nepali.single and end with either .with.C or .no.C)
	# and compute sums per group
	select(matches('^n\\.nepali\\.single.+C$')) %>%
	summarise_each(funs(sum)) %>%
	# now convert the data frame into the long format
	melt(id.vars = 'age.bracket', variable.name = 'Insertions') %>%
	# and recode the values of the new column to make them beautiful
	mutate(
		Insertions = as.character(Insertions),
		Insertions = ifelse(Insertions == 'n.nepali.single.insertions.with.C', '1-word Nepali (with Chintang affix)', Insertions),
		Insertions = ifelse(Insertions == 'n.nepali.single.insertions.no.C', '1-word Nepali (no Chintang affix)', Insertions)
	) -> dd.aggr.1
	
	# finally, plot it
	mcex=.7
	
	m1  <- grid.grabExpr(mosaic(
		xtabs(value ~ age.bracket + Insertions, dd.aggr.1), 
		main='Single-word insertions',
		main_gp=gpar(fontfamily='Times', cex=mcex),
		title_margins=c(.8,0),
		shade=T,
		split_vertical=c(T,F),
		keep_aspect_ratio=F, 
		gp=shading_max, 
		gp_args = list(level=c(.95,.99)),
		varnames=T, 
		set_varnames=list(Insertions='Chintang affixes', age.bracket=""),
		rot_labels=c(0,90), 
		tl_labels=c(F,T),
		just_labels=c('center','center'), 
		offset_labels=c(0,0),
		offset_varnames=c(0,0),
		margins=c(.5,1,1.5,2),
		labels=c(T,T),
		set_labels=list(Insertions=c('absent','present'),
				age.bracket=levels(dd.aggr.1.tmp$age.bracket.labels)), 
		labeling_args=list(gp_labels=gpar(cex=mcex, lineheight=1, fontfamily="Times"),
				   gp_varnames=gpar(fontfamily='Times',cex=mcex)),
		spacing = spacing_increase(start = unit(0.2, 'lines'), rate=3),
		legend=legend_resbased(fontsize = 8, fontfamily = "Times", pvalue=F, text='Pearson residuals:'),
		legend_width=unit(6, "lines")
	))

	# take all data
	inner_join(mixing.data.by.record, mixing.metadata) %>%
	# only take records where we have at least one chintang word
	# and at elast three words
	filter(!nepali.only, n.words > 2 & age.in.years>bp.insertion.m) %>%
	droplevels %>% 
	# we operate per age bracket between bp.insertion.m==6 and 79:
	mutate( age.bracket = cut(age.in.years, breaks = c(6, 12, 20, 30, 40, 50, max(age.in.years)), labels=LETTERS[1:6]),
		age.bracket.labels = cut(age.in.years, breaks = c(6, 12, 20, 30, 40, 50, max(age.in.years)))
		) -> dd.aggr.m.tmp  
	dd.aggr.m.tmp %>% 	
	group_by(age.bracket) %>%
	# select columns giving the counts of 1-word insertions (they all start with n.nepali.single and end with either .with.C or .no.C)
	# and compute sums per group
	select(matches('^n\\.nepali\\.multi.+C$')) %>%
	summarise_each(funs(sum)) %>%
	# now convert the data frame into the long format
	melt(id.vars = 'age.bracket', variable.name = 'Insertions') %>%
	# and recode the values of the new column to make them beautiful
	mutate(
		Insertions = as.character(Insertions),
		Insertions = ifelse(Insertions == 'n.nepali.multi.insertions.with.C', 'Multi-word Nepali (with Chintang affix)', Insertions),
		Insertions = ifelse(Insertions == 'n.nepali.multi.insertions.no.C', 'Multi-word Nepali (no Chintang affix)', Insertions)
	) -> dd.aggr.m
	
	# finally, plot it
	
	mm  <- grid.grabExpr(mosaic(
		xtabs(value ~ age.bracket + Insertions, dd.aggr.m), 
		main='Multi-word insertions',
		main_gp=gpar(fontfamily='Times', cex=mcex),
		title_margins=c(.8,0),
		shade=T,
		split_vertical=c(T,F),
		keep_aspect_ratio=F, 
		gp=shading_max, 
		gp_args = list(level=c(.95,.99)),
		varnames=T, 
		set_varnames=list(Insertions='Chintang affixes', age.bracket=""),
		rot_labels=c(0,90), 
		tl_labels=c(F,T),
		just_labels=c('center','center'), 
		offset_labels=c(0,0),
		offset_varnames=c(0,0),
		margins=c(.5,1,1.5,2),
		set_labels=list(Insertions=c('absent','present'),
				age.bracket=levels(dd.aggr.m.tmp$age.bracket.labels)), 
		labeling_args=list(gp_labels=gpar(cex=mcex, lineheight=1, fontfamily="Times"),
				   gp_varnames=gpar(fontfamily='Times', cex=mcex)),
		spacing = spacing_increase(start = unit(0.2, 'lines'), rate=3),
		legend=legend_resbased(fontsize = 8, fontfamily = "Times", pvalue=F, text=""),
		legend_width=unit(6, "lines")
	))
	
grid.arrange(m1,mm, ncol=1, nrow=2) 
	
})
