# Supplementary material for: Syntactic mixing across generations in an environment of community-wide bilingualism
Source: Front Psychol. 2015 Feb 17;6:82. doi: 10.3389/fpsyg.2015.00082 (PMC4330703; doi:10.3389/fpsyg.2015.00082)
Supplement: Supplementary file 1 [file DataSheet1.ZIP › SOM/extreme.cases.in.model1old.data.csv]

	anon.id	clause.id	ref	tx	mph	mgl	lg	eng	code	age.in.years
1	chintang_now.43	1311	chintang_now.0679	um	hã	yeah.interj	C/N	Yes.	Speaker2	43
2	chintang_now.43	1583	chintang_now.0951	ã	ã	yes.interj	N	Yes.	Speaker2	43
3	chintang_now.43	665	chintang_now.0033	ã	ã	yes.interj	N	Yes.	Speaker2	43
4	chintang_now.43	1149	chintang_now.0517	umʔ	hã	yeah.interj	C/N	Yes.	Speaker2	43
5	chintang_now.43	869	chintang_now.0237	ã	ã	ah.interj	C/N	Yes.	Speaker2	43
6	chintang_now.43	1039	chintang_now.0407	um	hã	yeah.interj	C/N	Yes.	Speaker2	43
7	chintang_now.43	1194	chintang_now.0562	ãʔ	ã	yes.interj	N	Yes.	Speaker2	43
8	chintang_now.43	1801	chintang_now.1169	um	hã	hmm.interj	C/N	Yes.	Speaker2	43
9	chintang_now.43	1668	chintang_now.1036	ã	ã	yes.interj	N	Yes.	Speaker2	43
10	chintang_now.43	1764	chintang_now.1132	ani	ani	1pi.pro	C	And.	Speaker2	43
11	chintang_now.43	1000	chintang_now.0368	umʔ	hã	yeah.interj	C/N	Yes?	Speaker2	43
12	chintang_now.43	674	chintang_now.0042	ãʔ	ã	yes.interj	N	Yes.	Speaker2	43
13	chintang_now.43	1029	chintang_now.0397	um	hã	yeah.interj	C/N	Yes.	Speaker2	43
14	chintang_now.43	1521	chintang_now.0889	ã	ã	yes.interj	N	Yes.	Speaker2	43
15	chintang_now.43	676	chintang_now.0044	um	hã	yeah.interj	C/N	Yes.	Speaker2	43
16	chintang_now.43	942	chintang_now.0310	umʔ	hã	yeah.interj	C/N	Yes.	Speaker2	43
17	chintang_now.43	1810	chintang_now.1178	um	hã	hmm.interj	C/N	Yes.	Speaker2	43
18	chintang_now.43	1530	chintang_now.0898	eiʔ	eiʔ	yes.interj	C	Yes.	Speaker2	43
19	chintang_now.43	1042	chintang_now.0410	um	hã	yeah.interj	C/N	Yes.	Speaker2	43
20	chintang_now.43	1099	chintang_now.0467	um	hã	hmm.interj	C/N	Yes.	Speaker2	43
21	chintang_now.43	1840	chintang_now.1208	um	hã	hmm.interj	C/N	Yes.	Speaker2	43
22	chintang_now.43	1445	chintang_now.0813	aparjhat	uparjhat	emergency.n	N	It was all of a sudden.	Speaker2	43
23	chintang_now.43	1071	chintang_now.0439	um	hã	hmm.interj	C/N	Yes.	Speaker2	43
24	chintang_now.43	1161	chintang_now.0529	um	hã	yeah.interj	C/N	Yes.	Speaker2	43
25	chintang_now.43	1844	chintang_now.1212	um	hã	hmm.interj	C/N	Yes.	Speaker2	43
26	chintang_now.43	1567	chintang_now.0935	ã	ã	yes.interj	N	Yes.	Speaker2	43
27	chintang_now.43	1114	chintang_now.0482	ã	ã	yes.interj	N	Yes.	Speaker2	43
28	chintang_now.43	1353	chintang_now.0721	ã	ã	yes.interj	N	Yes.	Speaker2	43
29	chintang_now.43	1768	chintang_now.1136	ã	ã	yes.interj	N	Yes.	Speaker2	43
30	chintang_now.43	1807	chintang_now.1175	um	hã	yeah.interj	C/N	Yes.	Speaker2	43
31	chintang_now.43	1119	chintang_now.0487	um	hã	hmm.interj	C/N	Yes.	Speaker2	43
32	chintang_now.43	716	chintang_now.0084	umʔ	hã	yeah.interj	C/N	Yes.	Speaker2	43
33	chintang_now.43	912	chintang_now.0280	umʔ	hã	hmm.interj	C/N	Yes.	Speaker2	43
34	chintang_now.43	1822	chintang_now.1190	ho	hou	AFF.gm	C/N	Yes.	Speaker2	43
35	chintang_now.43	1773	chintang_now.1141	um	hã	hmm.interj	C/N	Yes.	Speaker2	43
36	chintang_now.43	1117	chintang_now.0485	um	hã	yeah.interj	C/N	Yes.	Speaker2	43
37	chintang_now.43	717	chintang_now.0085	umʔ	hã	yeah.interj	C/N	Yes.	Speaker2	43
38	chintang_now.43	1035	chintang_now.0403	um	hã	yeah.interj	C/N	Yes.	Speaker2	43
39	chintang_now.43	1239	chintang_now.0607	umʔ	hã	hmm.interj	C/N	Yes.	Speaker2	43
40	chintang_now.43	1797	chintang_now.1165	um	hã	yeah.interj	C/N	Yes.	Speaker2	43
41	chintang_now.43	1470	chintang_now.0838	ã	ã	yes.interj	N	Yes.	Speaker2	43
42	chintang_now.43	1202	chintang_now.0570	um	hã	yeah.interj	C/N	Yes.	Speaker2	43
43	chintang_now.43	1950	chintang_now.1318	um	hã	yeah.interj	C/N	Yes.	Speaker2	43
44	chintang_now.43	1010	chintang_now.0378	um	hã	hmm.interj	C/N	Yes.	Speaker2	43
45	chintang_now.43	1351	chintang_now.0719	ã	ã	yes.interj	N	Yes.	Speaker2	43
46	chintang_now.43	1221	chintang_now.0589	ã	ã	yes.interj	N	Yes.	Speaker2	43
47	chintang_now.43	1816	chintang_now.1184	um	hã	hmm.interj	C/N	Yes.	Speaker2	43
48	chintang_now.43	880	chintang_now.0248	mancheʔ	manchi	be.not.there.gm	C	No?	Speaker2	43
49	chintang_now.43	1746	chintang_now.1114	um	hã	hmm.interj	C/N	Yes.	Speaker2	43
50	chintang_now.43	1964	chintang_now.1332	ã	ã	yes.interj	N	Yes.	Speaker2	43
51	chintang_now.43	706	chintang_now.0074	ãʔ	ã	yes.interj	N	Yes.	Speaker2	43
52	chintang_now.43	1003	chintang_now.0371	um	hã	yeah.interj	C/N	Yes.	Speaker2	43
53	chintang_now.43	1710	chintang_now.1078	um	hã	hmm.interj	C/N	Yes.	Speaker2	43
54	chintang_now.43	1752	chintang_now.1120	um	hã	hmm.interj	C/N	Yes.	Speaker2	43
55	chintang_now.43	988	chintang_now.0356	umʔ	hã	yeah.interj	C/N	Yes.	Speaker2	43
56	chintang_now.43	1339	chintang_now.0707	um	hã	yeah.interj	C/N	Yes.	Speaker2	43
57	chintang_now.43	1372	chintang_now.0740	um	hã	yeah.interj	C/N	Yes.	Speaker2	43
58	chintang_now.43	1908	chintang_now.1276	um	hã	hmm.interj	C/N	Yes.	Speaker2	43
59	chintang_now.43	1365	chintang_now.0733	um	hã	yeah.interj	C/N	Yes.	Speaker2	43
60	chintang_now.43	1323	chintang_now.0691	um	hã	hmm.interj	C/N	Yes.	Speaker2	43
61	chintang_now.43	1651	chintang_now.1019	mancheʔ	manchi	no.gm	C	No.	Speaker2	43
62	chintang_now.43	1906	chintang_now.1274	um	hã	hmm.interj	C/N	Yes.	Speaker2	43
63	chintang_now.43	696	chintang_now.0064	um	hã	yeah.interj	C/N	Yes.	Speaker2	43
64	chintang_now.43	1020	chintang_now.0388	mahãʔ	maha	Q.gm	C	Right?	Speaker2	43
65	chintang_now.43	731	chintang_now.0099	e	e	RLZ.gm	C	Oh!	Speaker2	43
66	chintang_now.43	1006	chintang_now.0374	um	hã	hmm.interj	C/N	Yes.	Speaker2	43
67	chintang_now.43	1313	chintang_now.0681	um	hã	yeah.interj	C/N	Yes.	Speaker2	43
68	chintang_now.43	1096	chintang_now.0464	ani	ani	and.gm	N	And.	Speaker2	43
69	chintang_now.43	1681	chintang_now.1049	chapkama	chapkama	fate.n	C	(It) is a fate.	Speaker2	43
70	chintang_now.43	897	chintang_now.0265	um	hã	yeah.interj	C/N	Yes.	Speaker2	43
71	chintang_now.43	1052	chintang_now.0420	baŋga	baŋga	cotton.n	C	Cotton.	Speaker2	43
72	chintang_now.43	949	chintang_now.0317	ã	ã	yes.interj	N	Yes.	Speaker2	43
73	chintang_now.43	1930	chintang_now.1298	um	hã	yeah.interj	C/N	Yes.	Speaker2	43
74	chintang_now.43	1213	chintang_now.0581	um	hã	hmm.interj	C/N	Yes.	Speaker2	43
75	chintang_now.43	1789	chintang_now.1157	um	hã	hmm.interj	C/N	Yes.	Speaker2	43
76	chintang_now.43	1210	chintang_now.0578	um	hã	yeah.interj	C/N	Yes.	Speaker2	43
77	chintang_now.43	2021	chintang_now.1389	ã	ã	yes.interj	N	Yes.	Speaker2	43
78	chintang_now.43	1144	chintang_now.0512	ã	ã	yes.interj	N	Yes.	Speaker2	43
79	chintang_now.43	1134	chintang_now.0502	ãʔ	ã	yes.interj	N	Yes.	Speaker2	43
80	chintang_now.43	1939	chintang_now.1307	um	hã	yeah.interj	C/N	Yes.	Speaker2	43
81	chintang_now.43	1325	chintang_now.0693	um	hã	yeah.interj	C/N	Yes.	Speaker2	43
82	chintang_now.43	2014	chintang_now.1382	um	hã	yeah.interj	C/N	Yes.	Speaker2	43
83	chintang_now.43	1142	chintang_now.0510	ã	ã	yes.interj	N	Yes.	Speaker2	43
84	chintang_now.43	1177	chintang_now.0545	um	hã	yeah.interj	C/N	Yes.	Speaker2	43
85	CLDLCh3R04S06.73	31952	CLDLCh3R04S06.087	lo	lo	okay.interj	C/N	OK.	Speaker51	73
86	CLDLCh3R04S06.73	31951	CLDLCh3R04S06.086	aiya	aiya	ouch.interj	N	Ouch!	Speaker51	73
87	CLDLCh3R04S06.73	31950	CLDLCh3R04S06.085	lo	lo	okay.interj	C/N	OK.	Speaker51	73
88	CLDLCh3R04S06.73	31954	CLDLCh3R04S06.089	lo	lo	okay.interj	C/N	OK.	Speaker51	73
89	CLDLCh3R04S06.73	31949	CLDLCh3R04S06.084	la	lo	okay.interj	C/N	OK.	Speaker51	73
90	CLLDCh2R07S02.60	146950	CLLDCh2R07S02.0199	um	hã	yeah.interj	C/N	Yes.	Speaker99	60
91	CLLDCh2R07S02.60	147726	CLLDCh2R07S02.0975	popoyoŋ	popoyoŋ	a.place.n	C/N	In Popoyong.	Speaker99	60
92	CLLDCh2R07S02.60	147089	CLLDCh2R07S02.0338	hana	hana	2s.pro	C	You.	Speaker99	60
93	CLLDCh2R07S02.60	147728	CLLDCh2R07S02.0977	popoyoŋ	popoyoŋ	a.place.n	C/N	In Popoyong.	Speaker99	60
94	CLLDCh2R07S02.60	147736	CLLDCh2R07S02.0985	um	hã	yeah.interj	C/N	Yes.	Speaker99	60
95	CLLDCh2R07S02.60	147093	CLLDCh2R07S02.0342	e	e	FILLER.gm	C/N	oh.	Speaker99	60
96	CLLDCh2R07S02.60	146906	CLLDCh2R07S02.0155	hã	hã	yeah.interj	C/N	Yes.	Speaker99	60
97	CLLDCh2R07S02.60	147741	CLLDCh2R07S02.0990	lo	lo	okay.interj	C/N	OK.	Speaker99	60
98	CLLDCh2R07S02.60	147916	CLLDCh2R07S02.1165	um	hã	yeah.interj	C/N	Yes.	Speaker99	60
99	CLLDCh2R07S02.60	146902	CLLDCh2R07S02.0151	eʔni	eʔni	yes.interj	C/N	Yes.	Speaker99	60
100	CLLDCh2R07S02.60	147237	CLLDCh2R07S02.0486	eʔni	eʔni	yes.interj	C/N	Yes.	Speaker99	60
101	CLLDCh2R07S02.60	147794	CLLDCh2R07S02.1043	asinda	asinda	yesterday.adv	C	Yesterday.	Speaker99	60
102	CLLDCh2R07S02.60	147091	CLLDCh2R07S02.0340	um	hã	hmm.interj	C/N	Yes.	Speaker99	60
103	CLLDCh2R07S02.60	146915	CLLDCh2R07S02.0164	e	e	FILLER.gm	C/N	Oh.	Speaker99	60
104	CLLDCh2R07S02.60	147390	CLLDCh2R07S02.0639	hã	hã	yeah.interj	C/N	Yes.	Speaker99	60
105	CLLDCh2R07S02.60	147634	CLLDCh2R07S02.0883	chito	chito	quick.adv	N	Quickly!	Speaker99	60
106	CLLDCh2R07S02.60	147136	CLLDCh2R07S02.0385	e	e	FILLER.gm	C/N	Oh.	Speaker99	60
107	CLLDCh2R07S02.60	147679	CLLDCh2R07S02.0928	eʔni	eʔni	yes.interj	C/N	Yes.	Speaker99	60
108	CLLDCh2R07S02.60	146885	CLLDCh2R07S02.0134	e	e	FILLER.gm	C/N	Oh.	Speaker99	60
109	CLLDCh2R07S02.60	146961	CLLDCh2R07S02.0210	ã	ã	yes.interj	N	Yes.	Speaker99	60
110	CLLDCh2R07S02.60	147656	CLLDCh2R07S02.0905	ã	ã	yes.interj	N	Yes.	Speaker99	60
111	CLLDCh2R07S02.60	147868	CLLDCh2R07S02.1117	ãʔ	ã	yes.interj	N	Yes.	Speaker99	60
112	CLLDCh2R07S02.60	147839	CLLDCh2R07S02.1088	eʔi	eʔni	yes.interj	C/N	Yes.	Speaker99	60
113	CLLDCh2R07S02.60	147894	CLLDCh2R07S02.1143	manche	manchi	no.gm	C	No.	Speaker99	60
114	CLLDCh2R07S02.60	147943	CLLDCh2R07S02.1192	pãi	paĩ	today.adv	C	Today.	Speaker99	60
115	CLLDCh2R07S02.60	147947	CLLDCh2R07S02.1196	um	hã	yeah.interj	C/N	Yes.	Speaker99	60
116	CLLDCh2R07S02.60	147391	CLLDCh2R07S02.0640	waphuk	waphuruk	cucumber.n	C	Cucumber.	Speaker99	60
117	CLLDCh2R07S02.60	147208	CLLDCh2R07S02.0457	ã	ã	yes.interj	N	Yes.	Speaker99	60
118	CLLDCh2R07S02.60	148032	CLLDCh2R07S02.1281	bhansa	bhansa	food.n	N	The food/the kitchen.	Speaker99	60
119	CLLDCh2R07S02.60	147553	CLLDCh2R07S02.0802	phatahi	phatahi	naughty.female.n	N	Liar!	Speaker99	60
120	CLLDCh2R07S02.60	148025	CLLDCh2R07S02.1274	hammachi	hammessi	always.adv	N	Always.	Speaker99	60
121	CLLDCh2R07S02.60	148193	CLLDCh2R07S02.1442	khaca	khaca	grain.mash.n	C	The beer.	Speaker99	60
122	CLLDCh2R07S02.60	147383	CLLDCh2R07S02.0632	e	eiʔ	yes.interj	C	Yes.	Speaker99	60
123	CLLDCh2R07S02.60	147727	CLLDCh2R07S02.0976	hã	hã	yeah.interj	C/N	Yes.	Speaker99	60
124	CLLDCh2R07S02.60	148096	CLLDCh2R07S02.1345	lo	lo	okay.interj	C/N	OK.	Speaker99	60
125	CLLDCh2R07S02.60	147301	CLLDCh2R07S02.0550	cisopani	cisopani	a.place.n	N	Cisopani.	Speaker99	60
126	CLLDCh2R07S02.60	147963	CLLDCh2R07S02.1212	um	hã	yeah.interj	C/N	Yes.	Speaker99	60
127	CLLDCh2R07S02.60	146891	CLLDCh2R07S02.0140	eʔni	eʔni	yes.interj	C/N	Yes.	Speaker99	60
128	CLLDCh2R07S02.60	147073	CLLDCh2R07S02.0322	manche	manchi	no.gm	C	No.	Speaker99	60
129	CLLDCh2R07S02.60	148090	CLLDCh2R07S02.1339	ei	hei	oh.interj	C	Oh!	Speaker99	60
130	CLLDCh2R07S02.60	147583	CLLDCh2R07S02.0832	hã	hã	yeah.interj	C/N	Yes.	Speaker99	60
131	CLLDCh2R07S02.60	147331	CLLDCh2R07S02.0580	ã	ã	yes.interj	N	Yes.	Speaker99	60
132	CLLDCh2R07S02.60	148011	CLLDCh2R07S02.1260	e	e	FILLER.gm	C/N	Oh!	Speaker99	60
133	CLLDCh2R07S02.60	147683	CLLDCh2R07S02.0932	hã	hã	yeah.interj	C/N	Yes.	Speaker99	60
134	CLLDCh2R07S02.60	147799	CLLDCh2R07S02.1048	eʔni	eʔni	yes.interj	C/N	Yes.	Speaker99	60
135	CLLDCh3R13S03.60	241499	CLLDCh3R13S03.604	kanchi	kanchi	youngest.fem.sibling.n	C/N	Kanchi!	Speaker99	60
136	CLLDCh3R13S03.60	241550	CLLDCh3R13S03.655	la	lo	ok.interj	N	Ok.	Speaker99	60
137	CLLDCh3R13S03.60	241515	CLLDCh3R13S03.620	oi	oi	VOC.interj	C/N	Yes.	Speaker99	60
138	CLLDCh3R13S03.60	241542	CLLDCh3R13S03.647	Gara	Gara	A_place.	C/N	Gara.	Speaker99	60
139	CLLDCh3R13S03.60	241513	CLLDCh3R13S03.618	e	e	RLZ.gm	C	Yes.	Speaker99	60
140	CLLDCh3R13S03.60	241532	CLLDCh3R13S03.637	e	e	EXCLA.interj	C/N	Oh!	Speaker99	60
141	CLLDCh3R13S03.60	241503	CLLDCh3R13S03.608	e	e	EXCLA.interj	C/N	Oh!	Speaker99	60
142	CLLDCh4R02S04.73	252182	CLLDCh4R02S04.0572	epe	ep	shit.vi	C	Shit.	Speaker51	73
143	CLLDCh4R02S04.73	251867	CLLDCh4R02S04.0257	themma	themma	which.pro	C	With what?	Speaker51	73
144	CLLDCh4R02S04.73	252167	CLLDCh4R02S04.0557	epe	ep	shit.vi	C	Shit.	Speaker51	73
145	CLLDCh4R02S04.73	252184	CLLDCh4R02S04.0574	epe	ep	shit.vi	C	Shit.	Speaker51	73
146	CLLDCh4R02S04.73	251829	CLLDCh4R02S04.0219	hou	ho	yes.interj	C/N	Yes.	Speaker51	73
147	CLLDCh4R02S04.73	252190	CLLDCh4R02S04.0580	epe	ep	shit.vi	C	Shit.	Speaker51	73
148	CLLDCh4R02S04.73	252033	CLLDCh4R02S04.0423	ne	ne	take.this.interj	C	Take it.	Speaker51	73
149	CLLDCh4R02S04.73	251659	CLLDCh4R02S04.0049	hã	hã	huh.interj	C/N	Yes.	Speaker51	73
150	CLLDCh4R02S04.73	252007	CLLDCh4R02S04.0397	hã	hã	huh.interj	C/N	Yes?	Speaker51	73
151	CLLDCh4R02S04.73	251706	CLLDCh4R02S04.0096	la	la	ATTN.interj	C/N	Look!	Speaker51	73
152	CLLDCh4R02S04.73	251996	CLLDCh4R02S04.0386	la	la	ATTN.interj	N	Look!	Speaker51	73
153	CLLDCh4R02S04.73	252237	CLLDCh4R02S04.0627	hã	hã	huh.interj	C/N	Uh?	Speaker51	73
154	CLLDCh4R02S04.73	251832	CLLDCh4R02S04.0222	hou	ho	yes.interj	C/N	Yes.	Speaker51	73
155	CLLDCh4R02S04.73	251762	CLLDCh4R02S04.0152	ho	ho	yes.interj	C/N	Yes.	Speaker51	73
156	CLLDCh4R02S04.73	251833	CLLDCh4R02S04.0223	hã	hã	yes.interj	C/N	Yes.	Speaker51	73
157	CLLDCh4R02S04.73	252181	CLLDCh4R02S04.0571	epe	ep	shit.vi	C	Shit.	Speaker51	73
158	CLLDCh4R02S04.73	252214	CLLDCh4R02S04.0604	theke	theke	why.adv	C	Why?	Speaker51	73
159	CLLDCh4R02S04.73	251763	CLLDCh4R02S04.0153	ho	ho	yes.interj	C/N	Yes.	Speaker51	73
160	CLLDCh4R02S04.73	251693	CLLDCh4R02S04.0083	hã	hã	huh.interj	C/N	Uh?	Speaker51	73
161	CLLDCh4R02S04.73	252219	CLLDCh4R02S04.0609	theke	theke	why.adv	C	Why?	Speaker51	73
162	CLLDCh4R02S04.73	251924	CLLDCh4R02S04.0314	hã	hã	huh.interj	C/N	Uh?	Speaker51	73
163	CLLDCh4R02S04.73	252000	CLLDCh4R02S04.0390	hou	hou	well.done.interj	C	Good!	Speaker51	73
164	CLLDCh4R02S04.73	252018	CLLDCh4R02S04.0408	hou	hou	well.done.interj	C	Good!	Speaker51	73
165	CLLDCh4R02S04.73	252192	CLLDCh4R02S04.0582	epe	ep	shit.vi	C	Shit.	Speaker51	73
166	CLLDCh4R02S04.73	252117	CLLDCh4R02S04.0507	hã	hã	huh.interj	C/N	Uh?	Speaker51	73
167	CLLDCh4R02S04.73	252166	CLLDCh4R02S04.0556	epe	ep	shit.vi	C	Shit.	Speaker51	73
168	CLLDCh4R02S04.73	252216	CLLDCh4R02S04.0606	hã	hã	yes.interj	C	Yes.	Speaker51	73
169	CLLDCh4R02S04.73	251861	CLLDCh4R02S04.0251	la	lo	ok.interj	C/N	OK!	Speaker51	73
170	CLLDCh4R02S04.73	251852	CLLDCh4R02S04.0242	lo	lo	ok.interj	C/N	OK.	Speaker51	73
171	CLLDCh4R02S04.73	252070	CLLDCh4R02S04.0460	lo	lo	ok.interj	C/N	OK!	Speaker51	73
172	CLLDCh4R02S04.73	251894	CLLDCh4R02S04.0284	la	la	ATTN.interj	C/N	Look!	Speaker51	73
173	CLLDCh4R02S04.73	251826	CLLDCh4R02S04.0216	hã	hã	yes.interj	C/N	Yes.	Speaker51	73
174	CLLDCh4R02S04.73	252003	CLLDCh4R02S04.0393	hã	hã	huh.interj	C/N	Yes.	Speaker51	73
175	CLLDCh4R02S04.73	251739	CLLDCh4R02S04.0129	lo	lo	ok.interj	C/N	OK.	Speaker51	73
176	CLLDCh4R02S04.73	251850	CLLDCh4R02S04.0240	lo	lo	ok.interj	C/N	OK.	Speaker51	73
177	CLLDCh4R02S04.73	252112	CLLDCh4R02S04.0502	hã	hã	huh.interj	C/N	Uh.	Speaker51	73
178	CLLDCh4R02S04.73	251798	CLLDCh4R02S04.0188	e	e	VOC.interj	C/N	Oh!	Speaker51	73
179	CLLDCh4R02S04.73	251764	CLLDCh4R02S04.0154	ho	ho	yes.interj	C/N	Yes.	Speaker51	73
180	CLLDCh4R03S01.73	253668	CLLDCh4R03S01.1351	ma	ma	INIT.gm	C	What are you doing (don't you listen what told you)	Speaker51	73
181	CLLDCh4R03S01.73	252826	CLLDCh4R03S01.0509	koni	koni	I.don’t.know.interj	C/N	I don't know	Speaker51	73
182	CLLDCh4R03S01.73	252433	CLLDCh4R03S01.0116	neʔ	ne	take.this.interj	C	Take this	Speaker51	73
183	CLLDCh4R03S01.73	252618	CLLDCh4R03S01.0301	um~	ã	yes.interj	N	Yes	Speaker51	73
184	CLLDCh4R03S02.73	255370	CLLDCh4R03S02.0282	nunu	nunu	baby.n	C	Nani!	Speaker51	73
185	CLLDCh4R03S02.73	255874	CLLDCh4R03S02.0786	aʔ	aʔã	yes.interj	C	Hm.	Speaker51	73
186	CLLDCh4R03S02.73	255639	CLLDCh4R03S02.0551	hou	hou	yes.interj	C	Yes.	Speaker51	73
187	CLLDCh4R03S02.73	256029	CLLDCh4R03S02.0941	neʔ	ne	take.this.interj	C	Take it.	Speaker51	73
188	CLLDCh4R03S02.73	255894	CLLDCh4R03S02.0806	hokkoi	hokke	where.adv	C	Where?	Speaker51	73
189	CLLDCh4R03S02.73	255305	CLLDCh4R03S02.0217	lo	lo	okay.interj	C/N	OK.	Speaker51	73
190	CLLDCh4R03S02.73	255674	CLLDCh4R03S02.0586	kanchau	kancho	youngest.male.sibling.n	N	Kancha!	Speaker51	73
191	CLLDCh4R03S02.73	255709	CLLDCh4R03S02.0621	baʔ	ba	DEM.PROX.pro	C	This one.	Speaker51	73
192	CLLDCh4R03S02.73	255679	CLLDCh4R03S02.0591	kanchau	kancho	youngest.male.sibling.n	N	Kancha!	Speaker51	73
193	CLLDCh4R03S02.73	255684	CLLDCh4R03S02.0596	maĩla	maĩla	second.male.sibling.n	C/N	Maila!	Speaker51	73
194	CLLDCh4R03S02.73	255300	CLLDCh4R03S02.0212	hou	hou	yes.interj	C	Yes.	Speaker51	73
195	CLLDCh4R03S02.73	255945	CLLDCh4R03S02.0857	um	hã	yeah.interj	C/N	Yes.	Speaker51	73
196	CLLDCh4R03S02.73	255616	CLLDCh4R03S02.0528	ho	hou	yes.interj	C	Yes.	Speaker51	73
197	CLLDCh4R03S02.73	255744	CLLDCh4R03S02.0656	eʔni	eʔni	yes.interj	C/N	Yes of course.	Speaker51	73
198	CLLDCh4R03S02.73	255131	CLLDCh4R03S02.0043	kanchi	kanchi	youngest.fem.sibling.n	N	Kanchi!	Speaker51	73
199	CLLDCh4R03S02.73	255731	CLLDCh4R03S02.0643	maĩla	maĩla	second.male.sibling.n	C/N	Maila!	Speaker51	73
200	CLLDCh4R03S02.73	255537	CLLDCh4R03S02.0449	loʔ	lo	okay.interj	C/N	OK.	Speaker51	73
201	CLLDCh4R03S02.73	255511	CLLDCh4R03S02.0423	yoʔ	yo	DEM.ACROSS.gm	C	There.	Speaker51	73
202	CLLDCh4R03S04.73	258012	CLLDCh4R03S04.236	pheri	pheri	again.adv	N	Again.	Speaker51	73
203	CLLDCh4R03S04.73	258055	CLLDCh4R03S04.279	huĩ	hun	DEM.pro	C	That.	Speaker51	73
204	CLLDCh4R03S04.73	257858	CLLDCh4R03S04.082	maila	maĩla	second.male.sibling.n	C/N	Maila.	Speaker51	73
205	CLLDCh4R03S04.73	257971	CLLDCh4R03S04.195	ne	ne	take.this.interj	C	Take it.	Speaker51	73
206	CLLDCh4R03S04.73	257977	CLLDCh4R03S04.201	hã	hã	pardon.interj	C/N	Pardon?	Speaker51	73
207	CLLDCh4R03S04.73	258010	CLLDCh4R03S04.234	lo	lo	okay.interj	N	OK.	Speaker51	73
208	CLLDCh4R03S04.73	257808	CLLDCh4R03S04.032	maila	maĩla	second.male.sibling.n	C/N	Maila.	Speaker51	73
209	CLLDCh4R03S04.73	257968	CLLDCh4R03S04.192	ne	ne	take.this.interj	C	Take it.	Speaker51	73
210	CLLDCh4R03S04.73	258431	CLLDCh4R03S04.655	theke	theke	why.adv	C	Why?	Speaker51	73
211	CLLDCh4R03S04.73	257814	CLLDCh4R03S04.038	hũ	hã	pardon.interj	C/N	Pardon?	Speaker51	73
212	CLLDCh4R03S04.73	258087	CLLDCh4R03S04.311	them	them	what.pro	C	What.	Speaker51	73
213	CLLDCh4R03S04.73	258142	CLLDCh4R03S04.366	la	la	ATTN.	C/N	Look!	Speaker51	73
214	CLLDCh4R03S04.73	258006	CLLDCh4R03S04.230	ne	ne	take.this.interj	C	Take it.	Speaker51	73
215	CLLDCh4R03S04.73	257793	CLLDCh4R03S04.017	paĩ	paĩ	today.adv	C	Today, wait!	Speaker51	73
216	CLLDCh4R03S04.73	257831	CLLDCh4R03S04.055	maila	maĩla	second.male.sibling.n	C/N	Maila.	Speaker51	73
217	CLLDCh4R03S04.73	258004	CLLDCh4R03S04.228	theke	theke	why.adv	C	Why?	Speaker51	73
218	CLLDCh4R03S04.73	258014	CLLDCh4R03S04.238	lo	lo	okay.interj	N	OK.	Speaker51	73
219	CLLDCh4R03S04.73	258028	CLLDCh4R03S04.252	hau	hauʔ	no.interj	C	Yes.	Speaker51	73
220	CLLDCh4R03S04.73	257796	CLLDCh4R03S04.020	hã	hã	pardon.interj	C/N	Pardon?	Speaker51	73
221	CLLDCh4R03S04.73	257983	CLLDCh4R03S04.207	ũ	ũ	EXCLA.interj	C/N	Take it.	Speaker51	73
222	CLLDCh4R03S04.73	258161	CLLDCh4R03S04.385	la	la	ATTN.	C/N	Look!	Speaker51	73
223	CLLDCh4R03S04.73	257963	CLLDCh4R03S04.187	ne	ne	take.this.interj	C	Take it.	Speaker51	73
224	CLLDCh4R03S04.73	258147	CLLDCh4R03S04.371	e	e	FILLER.gm	C/N	Oh.	Speaker51	73
225	CLLDCh4R03S04.73	258123	CLLDCh4R03S04.347	maila	maĩla	second.male.sibling.n	C/N	Maila.	Speaker51	73
226	CLLDCh4R03S04.73	257777	CLLDCh4R03S04.001	huĩ	hun	DEM.pro	C	That one.	Speaker51	73
227	CLLDCh4R03S04.73	257982	CLLDCh4R03S04.206	ne	ne	take.this.interj	C	Take it.	Speaker51	73
228	CLLDCh4R03S04.73	258424	CLLDCh4R03S04.648	them	them	what.pro	C	What?	Speaker51	73
229	CLLDCh4R03S04.73	257779	CLLDCh4R03S04.003	khoi	khoi	where.pro	C/N	Where!	Speaker51	73
230	CLLDCh4R03S04.73	258017	CLLDCh4R03S04.241	pheri	pheri	again.adv	N	Again.	Speaker51	73
231	CLLDCh4R03S04.73	258427	CLLDCh4R03S04.651	hã	hã	pardon.interj	C/N	Pardon?	Speaker51	73
232	CLLDCh4R03S04.73	258063	CLLDCh4R03S04.287	lo	lo	SURP.gm	C	OK.	Speaker51	73
233	CLLDCh4R03S04.73	258022	CLLDCh4R03S04.246	ba	ba	DEM.PROX.pro	C	This.	Speaker51	73
234	CLLDCh4R03S04.73	257980	CLLDCh4R03S04.204	ne	ne	take.this.interj	C	Take it.	Speaker51	73
235	CLLDCh4R03S04.73	258015	CLLDCh4R03S04.239	lo	lo	okay.interj	N	OK.	Speaker51	73
236	CLLDCh4R03S04.73	258126	CLLDCh4R03S04.350	o	o	RECNF.gm	C	OK?	Speaker51	73
237	CLLDCh4R03S04.73	257974	CLLDCh4R03S04.198	hũ	hã	huh.interj	C/N	Pardon?	Speaker51	73
238	CLLDCh4R11S04.73	306594	CLLDCh4R11S04.362	manche	manchi	no.gm	C	(I) have not.	Speaker51	73
239	CLLDCh4R11S11.73	308931	CLLDCh4R11S11.306	ũʔ	aʔã	yes.interj	C	Yes!	Speaker51	73
240	khim_ring.79	325607	khim_ring.076	ah̃	ah	FILLER.interj	C	yes.	Speaker137	79
241	khim_ring.79	325571	khim_ring.040	utti	utti	then.adv	C/N	then	Speaker137	79
242	khim_ring.79	325623	khim_ring.092	hã	hã	yes.interj	C/N	yes.	Speaker137	79
243	khim_ring.79	325577	khim_ring.046	ah̃	ah	FILLER.interj	C	Pardonǃ	Speaker137	79
244	khim_ring.79	325621	khim_ring.090	koni	koni	I.don’t.know.interj	C/N	I do not know.	Speaker137	79
245	khim_ring.79	325537	khim_ring.006	hã	hã	huh.interj	C/N	Pardon ǃ	Speaker137	79
246	khim_ring.79	325547	khim_ring.016	hã	hã	huh.interj	C/N	Pardonǃ	Speaker137	79
247	kothari_talk.50	326360	kothari_talk.276	ã	ã	yes.interj	N	Yes.	Speaker140	50
248	kothari_talk.50	326202	kothari_talk.118	ã	ã	yes.interj	N	Yes.	Speaker140	50
249	kothari_talk.50	326374	kothari_talk.289	ã	ã	yes.interj	N	Yes.	Speaker140	50
250	kothari_talk.50	326327	kothari_talk.244	ã	ã	yes.interj	N	Yes.	Speaker140	50
251	kothari_talk.50	326206	kothari_talk.122	huŋgo	huŋgo	DEM.pro	C	That way.	Speaker140	50
252	kothari_talk.50	326379	kothari_talk.294	ã	ã	yes.interj	N	Yes.	Speaker140	50
253	kothari_talk.50	326341	kothari_talk.257	ã	ã	yes.interj	N	Yes.	Speaker140	50
254	kothari_talk.50	326292	kothari_talk.209	ã	ã	yes.interj	N	Yes.	Speaker140	50
255	kothari_talk.50	326095	kothari_talk.015	hoina	hoina	TAG.gm	N	Isn't it?	Speaker140	50
256	kothari_talk.50	326177	kothari_talk.094	pacche	pache	SEQ.gm	N	then	Speaker140	50
257	kothari_talk.50	326345	kothari_talk.261	ã	ã	yes.interj	N	Yes.	Speaker140	50
258	kothari_talk.50	326331	kothari_talk.248	ã	ã	yes.interj	N	Yes.	Speaker140	50
259	kothari_talk.50	326335	kothari_talk.252	ã	ã	yes.interj	N	Yes.	Speaker140	50
260	kothari_talk.50	326447	kothari_talk.361	ã	ã	yes.interj	N	Yes.	Speaker140	50
261	kothari_talk.50	326333	kothari_talk.250	ã	ã	yes.interj	N	Yes.	Speaker140	50
262	kothari_talk.50	326443	kothari_talk.357	ã	ã	yes.interj	N	Yes.	Speaker140	50
263	kothari_talk.50	326310	kothari_talk.227	ã	ã	yes.interj	N	Yes.	Speaker140	50
264	kothari_talk.50	326452	kothari_talk.366	ã	ã	yes.interj	N	Yes.	Speaker140	50
265	kothari_talk.50	326381	kothari_talk.296	ã	ã	yes.interj	N	Yes.	Speaker140	50
266	kothari_talk.50	326323	kothari_talk.240	ã	ã	yes.interj	N	Yes.	Speaker140	50
267	kothari_talk.50	326319	kothari_talk.236	cama	cama	food.n	C	food.	Speaker140	50
268	kothari_talk.50	326187	kothari_talk.104	tara	tara	but.gm	C/N	but	Speaker140	50
269	kothari_talk.50	326347	kothari_talk.263	ã	ã	yes.interj	N	Yes.	Speaker140	50
270	kothari_talk.50	326338	kothari_talk.255	ã	ã	yes.interj	N	Yes.	Speaker140	50
271	kothari_talk.50	326293	kothari_talk.210	anibareya	anibareya	compulsory.adj	N	compulsarily.	Speaker140	50
272	kothari_talk.50	326274	kothari_talk.190	ã	ã	yes.interj	N	Yes.	Speaker140	50
273	kothari_talk.50	326383	kothari_talk.298	ã	ã	yes.interj	N	Yes.	Speaker140	50
274	kothari_talk.50	326358	kothari_talk.274	ã	ã	yes.interj	N	Yes.	Speaker140	50
275	kothari_talk.50	326421	kothari_talk.335	ã	ã	yes.interj	N	Yes.	Speaker140	50
276	phidang_talk.79	339620	phidang_talk.185	ã	ã	yes.interj	N	Yes.	Speaker137	79
277	phidang_talk.79	339658	phidang_talk.223	ã	ã	yes.interj	N	Yes.	Speaker137	79
278	phidang_talk.79	339487	phidang_talk.052	eʔni	e	yes.interj	C	Yes.	Speaker137	79
279	phidang_talk.79	339826	phidang_talk.391	ã	ã	yes.interj	N	Yes.	Speaker137	79
280	phidang_talk.79	339502	phidang_talk.067	ã	ã	yes.interj	N	Yes.	Speaker137	79
281	phidang_talk.79	339748	phidang_talk.313	ã	ã	yes.interj	N	Yes.	Speaker137	79
282	phidang_talk.79	339884	phidang_talk.449	ã	ã	yes.interj	N	Yes.	Speaker137	79
283	phidang_talk.79	339809	phidang_talk.374	ã	ã	yes.interj	N	Yes.	Speaker137	79
284	phidang_talk.79	339475	phidang_talk.040	ã	ã	yes.interj	N	Yes.	Speaker137	79
285	phidang_talk.79	339580	phidang_talk.145	ã	ã	yes.interj	N	Yes.	Speaker137	79
286	phidang_talk.79	339900	phidang_talk.465	ã	ã	yes.interj	N	Yes.	Speaker137	79
287	phidang_talk.79	339613	phidang_talk.178	ã	ã	yes.interj	N	Yes.	Speaker137	79
288	phidang_talk.79	339838	phidang_talk.403	mane	mane	wild.arum.n	N	Wild arum.	Speaker137	79
289	phidang_talk.79	339528	phidang_talk.093	eiʔ	e	yes.interj	C	Yes.	Speaker137	79
290	phidang_talk.79	339683	phidang_talk.248	chito	chito	quick.adv	N	Quick.	Speaker137	79
291	phidang_talk.79	339791	phidang_talk.356	themma	them	what.pro	C	What?	Speaker137	79
292	phidang_talk.79	339750	phidang_talk.315	ã	ã	yes.interj	N	Yes.	Speaker137	79
293	phidang_talk.79	339921	phidang_talk.486	ã	ã	yes.interj	N	Yes.	Speaker137	79
294	phidang_talk.79	339440	phidang_talk.005	ã	ã	yes.interj	N	Yes.	Speaker137	79
295	phidang_talk.79	339604	phidang_talk.169	ã	ã	yes.interj	N	Yes.	Speaker137	79
296	phidang_talk.79	339591	phidang_talk.156	ã	ã	yes.interj	N	Yes.	Speaker137	79
297	phidang_talk.79	339914	phidang_talk.479	ã	ã	yes.interj	N	Yes.	Speaker137	79
298	phidang_talk.79	339473	phidang_talk.038	rɨʔwaleʔ	rɨkwalek	a.kind.of.yam.n	C	Rɨʔwaleʔ yam.	Speaker137	79
299	phidang_talk.79	339853	phidang_talk.418	ã	ã	yes.interj	N	Yes.	Speaker137	79
300	phidang_talk.79	339564	phidang_talk.129	ã	ã	yes.interj	N	Yes.	Speaker137	79
301	phidang_talk.79	339481	phidang_talk.046	ã	ã	yes.interj	N	Yes.	Speaker137	79
302	phidang_talk.79	339828	phidang_talk.393	ã	ã	yes.interj	N	Yes.	Speaker137	79
303	phidang_talk.79	339812	phidang_talk.377	ã	ã	yes.interj	N	Yes.	Speaker137	79
304	phidang_talk.79	339566	phidang_talk.131	ã	ã	yes.interj	N	Yes.	Speaker137	79
305	phidang_talk.79	339508	phidang_talk.073	ã	ã	yes.interj	N	Yes.	Speaker137	79
306	phidang_talk.79	339589	phidang_talk.154	ã	ã	yes.interj	N	Yes.	Speaker137	79
307	phidang_talk.79	339656	phidang_talk.221	ã	ã	yes.interj	N	Yes.	Speaker137	79
308	phidang_talk.79	339602	phidang_talk.167	ã	ã	yes.interj	N	Yes.	Speaker137	79
309	phidang_talk.79	339687	phidang_talk.252	ã	ã	yes.interj	N	Yes.	Speaker137	79
310	phidang_talk.79	339881	phidang_talk.446	manchiʔ	manchi	not.gm	C	They were not.	Speaker137	79
311	phidang_talk.79	339571	phidang_talk.136	ã	ã	yes.interj	N	Yes.	Speaker137	79
312	phidang_talk.79	339879	phidang_talk.444	manchi	manchi	not.gm	C	They were not.	Speaker137	79
313	phidang_talk.79	339560	phidang_talk.125	manchi	manchi	no.gm	C	No.	Speaker137	79
314	phidang_talk.79	339895	phidang_talk.460	ã	ã	yes.interj	N	Yes.	Speaker137	79
315	phidang_talk.79	339851	phidang_talk.416	ã	ã	yes.interj	N	Yes.	Speaker137	79
316	phidang_talk.79	339820	phidang_talk.385	ã	ã	yes.interj	N	Yes.	Speaker137	79
317	phidang_talk.79	339594	phidang_talk.159	ã	ã	yes.interj	N	Yes.	Speaker137	79
318	phidang_talk.79	339693	phidang_talk.258	ã	ã	yes.interj	N	Yes.	Speaker137	79
319	phidang_talk.79	339569	phidang_talk.134	ã	ã	yes.interj	N	Yes.	Speaker137	79
320	phidang_talk.79	339830	phidang_talk.395	ã	ã	yes.interj	N	Yes.	Speaker137	79
321	phidang_talk.79	339824	phidang_talk.389	ã	ã	yes.interj	N	Yes.	Speaker137	79
322	phidang_talk.79	339493	phidang_talk.058	ã	ã	yes.interj	N	Yes.	Speaker137	79
323	phidang_talk.79	339506	phidang_talk.071	ã	ã	yes.interj	N	Yes.	Speaker137	79
324	phidang_talk.79	339618	phidang_talk.183	ã	ã	yes.interj	N	Yes.	Speaker137	79
325	phidang_talk.79	339690	phidang_talk.255	ã	ã	yes.interj	N	Yes.	Speaker137	79
326	phidang_talk.79	339843	phidang_talk.408	ã	ã	yes.interj	N	Yes.	Speaker137	79
327	phidang_talk.79	339514	phidang_talk.079	ã	ã	yes.interj	N	Yes.	Speaker137	79
328	phidang_talk.79	339908	phidang_talk.473	abo	abo	now.adv	C/N	Now.	Speaker137	79
329	phidang_talk.79	339906	phidang_talk.471	ã	ã	yes.interj	N	Yes.	Speaker137	79
330	phidang_talk.79	339600	phidang_talk.165	ã	ã	yes.interj	N	Yes.	Speaker137	79
331	phidang_talk.79	339897	phidang_talk.462	ã	ã	yes.interj	N	Yes.	Speaker137	79
332	phidang_talk.79	339444	phidang_talk.009	manchiʔ	manchi	no.gm	C	No (there weren't any).	Speaker137	79
333	phidang_talk.79	339672	phidang_talk.237	eʔni	e	yes.interj	C	Yes.	Speaker137	79
334	phidang_talk.79	339498	phidang_talk.063	ã	ã	yes.interj	N	Yes.	Speaker137	79
335	phidang_talk.79	339685	phidang_talk.250	ã	ã	yes.interj	N	Yes.	Speaker137	79
336	phidang_talk.79	339845	phidang_talk.410	e	e	EXCLA.interj	C	Oh.	Speaker137	79
337	phidang_talk.79	339665	phidang_talk.230	ã	ã	yes.interj	N	Yes.	Speaker137	79
338	tangk_khadak.51	342955	tangk_khadak.085	eʔni	eʔni	yes.interj	C/N	Yes.	Speaker141	51
339	tangk_khadak.51	343148	tangk_khadak.283	ãʔ	ã	yes.interj	N	Yes.	Speaker141	51
340	tangk_khadak.51	343104	tangk_khadak.238	ã	ã	yes.interj	N	Yes.	Speaker141	51
341	tangk_khadak.51	343088	tangk_khadak.222	ã	ã	yes.interj	N	Yes.	Speaker141	51
342	tangk_khadak.51	343070	tangk_khadak.204	ã	ã	yes.interj	N	Yes	Speaker141	51
343	tangk_khadak.51	343156	tangk_khadak.291	haina	haina	FILLER.gm	N	Not.	Speaker141	51
344	tangk_khadak.51	342946	tangk_khadak.076	ãʔ	ã	yes.interj	N	Yes.	Speaker141	51
345	tangk_khadak.51	342953	tangk_khadak.083	ãʔ	ã	yes.interj	N	Yes.	Speaker141	51
346	tangk_khadak.51	342997	tangk_khadak.130	eʔni	eʔni	yes.interj	C/N	Yes.	Speaker141	51
347	tangk_khadak.51	343045	tangk_khadak.179	ã	ã	yes.interj	N	Yes.	Speaker141	51
348	tangk_khadak.51	343020	tangk_khadak.154	ã	ã	yes.interj	N	Yes.	Speaker141	51
349	tangk_khadak.51	343101	tangk_khadak.235	tara	tara	but.gm	N	But	Speaker141	51
350	tangk_khadak.51	343115	tangk_khadak.250	boklori	baklori	a.place.n	C/N	Baklori	Speaker141	51
351	tangk_khadak.51	342902	tangk_khadak.032	ã	ã	yes.interj	N	Yes.	Speaker141	51
352	tangk_khadak.51	342970	tangk_khadak.100	eʔni	eʔni	yes.interj	C/N	Yes.	Speaker141	51
353	tangk_khadak.51	343064	tangk_khadak.198	abo	abo	now.adv	C/N	Now	Speaker141	51
354	tangk_khadak.51	342871	tangk_khadak.001	loʔ	lo	okay.interj	C/N	Ok.	Speaker141	51
355	tangk_khadak.51	343162	tangk_khadak.297	abo	abo	now.adv	C/N	Now	Speaker141	51
356	tangk_khadak.51	342880	tangk_khadak.010	ã	ã	yes.interj	N	Yes.	Speaker141	51
357	tangkera_03.51	345023	tangkera_03.187	ã	ã	yes.interj	N		Speaker141	51
358	tangkera_03.51	344953	tangkera_03.117	ũm	um	yes.interj	N	Yes.	Speaker141	51
359	tangkera_03.51	345018	tangkera_03.182	ã	ã	yes.interj	N	Yes.	Speaker141	51
360	tangkera_03.51	344944	tangkera_03.108	ã	ã	yes.interj	N	Yes	Speaker141	51
361	tangkera_04.51	345320	tangkera_04.279	ã	ã	yes.interj	N	Yes.	Speaker141	51
362	tangkera_04.51	345619	tangkera_04.576	ã	ã	yes.interj	N	Yes.	Speaker141	51
363	tangkera_04.51	345616	tangkera_04.573	ã	ã	yes.interj	N	Yes.	Speaker141	51
364	tangkera_04.51	345511	tangkera_04.469	ã	ã	yes.interj	N		Speaker141	51
365	tangkera_04.51	345423	tangkera_04.381	mahã	mahaʔ	not.interj	C	not	Speaker141	51
366	tangkera_04.51	345585	tangkera_04.542	e	e	yes.interj	C/N	yes	Speaker141	51
367	tangkera_04.51	345357	tangkera_04.316	ã	ã	yes.interj	N	Yes	Speaker141	51
368	tangkera_04.51	345069	tangkera_04.032	ã	ã	yes.interj	N	yes	Speaker141	51
369	tangkera_04.51	345334	tangkera_04.293	ã	ã	yes.interj	N	yes	Speaker141	51
370	tangkera_04.51	345467	tangkera_04.425	e	e	FILLER.gm	C/N	e	Speaker141	51
371	tangkera_04.51	345341	tangkera_04.300	ã	ã	yes.interj	N	yes	Speaker141	51
372	tangkera_04.51	345519	tangkera_04.477	hanikharɨmiyade	hani khat-@i	2p.	C	You lost your knowledge	Speaker141	51
373	tangkera_04.51	345343	tangkera_04.302	ã	ã	yes.interj	N	yes	Speaker141	51
374	tangkera_04.51	345065	tangkera_04.028	ã	ã	yes.interj	N	Yes	Speaker141	51
375	tele_ctn.43	346901	tele_ctn.084	ũ	ã	yes.interj	N	Yes.	Speaker2	43
376	tele_ctn.43	346891	tele_ctn.074	ũ	aʔã	yes.interj	C	Yes.	Speaker2	43
377	warisama_talk.79	348592	warisama_talk.414	sathe	sathe	friend.n	N	a friend.	Speaker137	79
378	warisama_talk.79	348705	warisama_talk.519	ã	ã	yes.interj	N	Yes.	Speaker137	79
379	warisama_talk.79	348707	warisama_talk.521	hã	hã	yes.interj	C/N	Huh?	Speaker137	79
380	warisama_talk.79	348690	warisama_talk.505	akka	akka	1s.pro	C	I...	Speaker137	79
381	warisama_talk.79	348724	warisama_talk.533	ãh	ah	FILLER.interj	C	Ah.	Speaker137	79
382	warisama_talk.79	348128	warisama_talk.010	lo	lo	yes.interj	N	Ok.	Speaker137	79
383	warisama_talk.79	348753	warisama_talk.557	ã	ã	yes.interj	N	Yes.	Speaker137	79
384	warisama_talk.79	348148	warisama_talk.024	ã	ã	yes.interj	N	yes,	Speaker137	79
385	warisama_talk.79	348220	warisama_talk.084	hokkoiʔ	hokke	where.adv	C	Where	Speaker137	79
386	warisama_talk.79	348761	warisama_talk.565	ã	ã	yes.interj	N	Yes.	Speaker137	79
387	warisama_talk.79	348765	warisama_talk.569	ã	ã	yes.interj	N	Yes.	Speaker137	79
388	warisama_talk.79	348755	warisama_talk.559	ã	ã	yes.interj	N	Yes.	Speaker137	79
389	warisama_talk.79	348643	warisama_talk.461	ã	ã	yes.interj	N	Yes	Speaker137	79
390	warisama_talk.79	348180	warisama_talk.052	paccade	paccade	mixed.adj	C/N	Paccade	Speaker137	79
391	warisama_talk.79	348638	warisama_talk.456	ã	ã	yes.interj	N	Yes.	Speaker137	79
392	warisama_talk.79	348667	warisama_talk.485	phaŋma	phaĩma	nearby.adv	C	There	Speaker137	79
